# Supplementary material for: Bioinformatics analyses of potential ACLF biological mechanisms and identification of immune-related hub genes and vital miRNAs
Source: Sci Rep. 2022 Aug 18;12:14052. doi: 10.1038/s41598-022-18396-1 (PMC9388648; doi:10.1038/s41598-022-18396-1)
Supplement: Supplementary file 1 — Supplementary Information 1. [file 41598_2022_18396_MOESM1_ESM.xlsx]

## Sheet: Sheet1
Table S1 Filtering of DEGs in GSE142255
Gene	Tag	logFC	P.Value	adj.P.Val
C19orf59	TC19000134.hg.1	2.92629	3.62797e-14	1.27928e-09
GZMK	TC05000227.hg.1	-2.35887	5.46705e-13	6.42588e-09
ENKUR	TC10001111.hg.1	-1.45207	7.3483e-13	7.40321e-09
IFNG-AS1	TC12000599.hg.1	-1.08511	9.55829e-13	8.42599e-09
BCL11B	TC14001497.hg.1	-1.21717	1.21217e-12	9.49847e-09
LOC100506985	TC01002366.hg.1	-1.59105	1.55291e-12	1.09516e-08
NELL2	TC12001415.hg.1	-1.55656	2.7467e-12	1.76096e-08
P2RY10	TC0X000427.hg.1	-1.93121	4.87802e-12	2.29342e-08
TRAV1-2	TC14000090.hg.1	-1.14599	5.55739e-12	2.39293e-08
PFKFB2	TC01001731.hg.1	2.98582	6.05774e-12	2.39293e-08
CD247	TC01003479.hg.1	-1.09794	6.91374e-12	2.39293e-08
TRAV12-1	TC14000099.hg.1	-1.46774	7.28781e-12	2.39293e-08
TRAV8-3	TC14000100.hg.1	-1.50039	7.68626e-12	2.39293e-08
KLF12	TC13000733.hg.1	-1.59083	7.79782e-12	2.39293e-08
CD27	TC12000080.hg.1	-1.43274	7.80419e-12	2.39293e-08
SH2D1A	TC0X000609.hg.1	-1.13577	1.8194e-11	4.58248e-08
TRAV4	TC14002289.hg.1	-1.16197	1.94113e-11	4.7205e-08
OTTHUMG00000132087	TC17000621.hg.1	-1.52277	2.59141e-11	5.06299e-08
ALDH1A1	TC09001211.hg.1	-1.00584	2.68881e-11	5.06299e-08
TRAV13-1	TC14000101.hg.1	-1.65398	2.7281e-11	5.06299e-08
OTTHUMG00000163234	TC05001691.hg.1	-1.2509	4.23717e-11	6.94926e-08
TRAV12-2	TC14000102.hg.1	-1.31127	4.45856e-11	6.98735e-08
TRAV13-2	TC14000103.hg.1	-1.84653	6.00558e-11	8.82357e-08
TRAT1	TC03000549.hg.1	-1.96549	7.74744e-11	1.04827e-07
LCK	TC01000426.hg.1	-1.08221	1.02159e-10	1.14655e-07
MYBL1	TC08001286.hg.1	-2.20396	1.08572e-10	1.17797e-07
ARG1	TC06000983.hg.1	3.40048	1.7134e-10	1.65526e-07
FKBP5	TC06004150.hg.1	1.92616	1.85433e-10	1.74363e-07
KCNE1	TC21000418.hg.1	1.71799	2.67262e-10	2.32693e-07
GPR18	TC13000828.hg.1	-1.44375	3.06848e-10	2.57617e-07
SLAMF1	TC01003406.hg.1	-1.03154	3.12522e-10	2.59294e-07
TMED8	TC14001343.hg.1	1.10812	3.93083e-10	3.03952e-07
IRAK3	TC12000591.hg.1	1.85664	3.96517e-10	3.03952e-07
CD28	TC02001199.hg.1	-1.73744	4.12052e-10	3.09737e-07
CD3D	TC11002347.hg.1	-1.77111	4.25077e-10	3.15555e-07
ABCD2	TC12001392.hg.1	-1.47579	4.30821e-10	3.16487e-07
ETS1	TC11002439.hg.1	-1.36432	4.51176e-10	3.21749e-07
GCNT4	TC05001487.hg.1	-1.75808	4.53284e-10	3.21749e-07
CD177P1	TC19001585.hg.1	4.32897	4.55664e-10	3.21749e-07
FCER1A	TC01001351.hg.1	-1.80851	4.56232e-10	3.21749e-07
GCSAM	TC03001646.hg.1	-1.03872	5.65881e-10	3.72968e-07
NR1D2	TC03000127.hg.1	-1.10824	6.15517e-10	3.9824e-07
IL18R1	TC02004995.hg.1	2.50993	7.13773e-10	4.45464e-07
RCAN3	TC01000311.hg.1	-1.05721	7.40741e-10	4.54254e-07
S100A12	TC01003260.hg.1	1.61574	7.63438e-10	4.55515e-07
GRB10	TC07001374.hg.1	1.50563	7.74698e-10	4.55515e-07
CD177	TC19000605.hg.1	4.06935	7.96022e-10	4.55515e-07
NLRC4	TC02001723.hg.1	1.76946	8.37046e-10	4.70638e-07
GADD45A	TC01000745.hg.1	1.55368	8.47528e-10	4.70638e-07
FAIM3	TC01003767.hg.1	-1.61445	8.4754e-10	4.70638e-07
IL1R2	TC02000619.hg.1	2.66667	8.81964e-10	4.78383e-07
DPP4	TC02002478.hg.1	-1.1318	8.83532e-10	4.78383e-07
GYG1	TC03000801.hg.1	2.07723	9.2607e-10	4.94767e-07
TRAJ38	TC14000123.hg.1	-1.63236	1.14727e-09	5.73823e-07
SAMD3	TC06002103.hg.1	-1.33001	1.27727e-09	6.12766e-07
PRKCQ	TC10001014.hg.1	-1.21956	1.45495e-09	6.70271e-07
ASPH	TC08001264.hg.1	1.9111	1.46366e-09	6.70271e-07
PCED1B-AS1	TC12001432.hg.1	-1.28001	1.63657e-09	7.35133e-07
ANXA3	TC04000437.hg.1	1.77058	1.67447e-09	7.43454e-07
ATP8B2	TC01001274.hg.1	-1.07103	1.6789e-09	7.43454e-07
SKAP1	TC17001637.hg.1	-1.44892	1.75688e-09	7.60124e-07
CCND2	TC12000060.hg.1	-1.20826	1.97308e-09	8.3824e-07
VSIG1	TC0X000529.hg.1	-1.15808	2.141e-09	8.72775e-07
PRKACB	TC01000808.hg.1	-1.1938	2.16303e-09	8.76684e-07
CD6	TC11000523.hg.1	-1.02403	2.19274e-09	8.80002e-07
ITM2A	TC0X001180.hg.1	-1.0986	2.35882e-09	9.24174e-07
KIF1B	TC01000127.hg.1	1.44054	2.63521e-09	9.74761e-07
EOMES	TC03001257.hg.1	-1.06082	2.64527e-09	9.74761e-07
ST6GALNAC3	TC01000781.hg.1	1.59213	2.70419e-09	9.86604e-07
HK3	TC05002100.hg.1	1.54074	2.82775e-09	1.00212e-06
SLC38A1	TC12001426.hg.1	-1.55652	3.03179e-09	1.05847e-06
CD5	TC11000526.hg.1	-1.20887	3.22413e-09	1.10915e-06
PGD	TC01000129.hg.1	1.13358	3.59517e-09	1.19298e-06
ATP9A	TC20000944.hg.1	1.31096	3.64079e-09	1.19423e-06
DTHD1	TC04000209.hg.1	-1.20713	4.03203e-09	1.2925e-06
CLEC2D	TC12003236.hg.1	-1.26247	4.20709e-09	1.34252e-06
LIPN	TC10000629.hg.1	1.97405	4.34384e-09	1.37373e-06
GRAMD1C	TC03000584.hg.1	-1.08823	4.41128e-09	1.38882e-06
ARL4C	TC02002891.hg.1	-1.51014	4.46129e-09	1.39214e-06
UPP1	TC07000307.hg.1	1.06688	4.61968e-09	1.42892e-06
TESPA1	TC12001578.hg.1	-1.40862	5.05758e-09	1.5308e-06
LINC00402	TC13000278.hg.1	-1.11436	5.17684e-09	1.5602e-06
HLA-DPB2	TC6_mcf_hap5000226.hg.1	-1.1276	5.32577e-09	1.58476e-06
BCL2	TC18000554.hg.1	-1.42088	5.46821e-09	1.6089e-06
PFKFB3	TC10000053.hg.1	1.63733	5.49446e-09	1.6089e-06
CLEC4D	TC12000130.hg.1	2.34109	5.65827e-09	1.62873e-06
CD96	TC03000563.hg.1	-1.95349	5.82045e-09	1.65107e-06
FCER1G	TC01001382.hg.1	1.17324	5.85456e-09	1.65152e-06
SEPT1	TC16001029.hg.1	-1.36435	6.1883e-09	1.71818e-06
CHRM3-AS2	TC01004015.hg.1	-1.05315	7.36036e-09	1.93685e-06
RPS29	TC14001098.hg.1	-1.00266	7.58548e-09	1.97806e-06
STAT4	TC02002625.hg.1	-1.13762	8.21238e-09	2.09213e-06
SORT1	TC01002954.hg.1	1.90583	8.24175e-09	2.09213e-06
SLFN12L	TC17001372.hg.1	-1.40286	8.60384e-09	2.13596e-06
LAX1	TC01001691.hg.1	-1.23777	8.99682e-09	2.19544e-06
LEF1	TC04001459.hg.1	-1.75155	1.04992e-08	2.43564e-06
RPL13AP20	TC12000181.hg.1	-1.14292	1.05721e-08	2.4445e-06
PRKCH	TC14000371.hg.1	-1.51961	1.07285e-08	2.47257e-06
CD3E	TC11001060.hg.1	-1.50498	1.1296e-08	2.52383e-06
MMP9	TC20000363.hg.1	1.93978	1.16701e-08	2.5799e-06
CD40LG	TC0X000666.hg.1	-1.17236	1.1919e-08	2.58108e-06
LDHB	TC12001298.hg.1	-1.23738	1.19313e-08	2.58108e-06
AGFG1	TC02001363.hg.1	1.54746	1.20343e-08	2.5954e-06
TRAV14DV4	TC14000104.hg.1	-1.51864	1.21883e-08	2.60472e-06
GNLY	TC02000516.hg.1	-1.54645	1.23417e-08	2.61374e-06
SPN	TC16002068.hg.1	-1.04364	1.26919e-08	2.65599e-06
SAMSN1	TC21001069.hg.1	2.19382	1.38115e-08	2.84803e-06
BMX	TC0X000067.hg.1	1.96667	1.4032e-08	2.86206e-06
TRAV41	TC14000116.hg.1	-1.22194	1.45411e-08	2.95056e-06
TRAF5	TC01001758.hg.1	-1.04244	1.49929e-08	3.00383e-06
PSTPIP2	TC18000477.hg.1	1.53307	1.57382e-08	3.1265e-06
TC2N	TC14001441.hg.1	-1.81231	1.67834e-08	3.26066e-06
RPL13AP6	TC10001661.hg.1	-1.00233	1.73427e-08	3.32353e-06
SNORD64	TC15000045.hg.1	-1.47318	1.79144e-08	3.40534e-06
TTC39C	TC18000104.hg.1	-1.1663	1.84759e-08	3.46536e-06
FGD4	TC12000297.hg.1	1.16058	2.03401e-08	3.64072e-06
TBC1D8	TC02002143.hg.1	1.12574	2.07753e-08	3.70171e-06
KRR1	TC12001747.hg.1	-1.00607	2.08283e-08	3.70171e-06
CYSTM1	TC05000723.hg.1	1.12437	2.09085e-08	3.70171e-06
IKZF3	TC17001455.hg.1	-1.96547	2.09433e-08	3.70171e-06
GAS7	TC17001129.hg.1	1.20873	2.1592e-08	3.79734e-06
CD3G	TC11001061.hg.1	-2.16368	2.21345e-08	3.8807e-06
CYP1B1	TC02001749.hg.1	1.82814	6.34998e-06	0.000216022
PHTF1	TC01003004.hg.1	1.03035	2.31897e-08	4.00835e-06
RASGRP1	TC15001217.hg.1	-1.67996	2.72649e-08	4.48205e-06
SH2D1B	TC01003455.hg.1	-1.4982	3.62873e-08	5.5159e-06
GPR174	TC0X000428.hg.1	-2.68287	3.68196e-08	5.54836e-06
CARD6	TC05000186.hg.1	1.06202	3.69813e-08	5.56083e-06
TRAJ14	TC14000126.hg.1	-1.62387	3.89037e-08	5.76428e-06
CAMK4	TC05000521.hg.1	-1.16146	3.95021e-08	5.82805e-06
VNN1	TC06002119.hg.1	2.60012	4.00318e-08	5.84505e-06
CCR4	TC03000164.hg.1	-1.35309	4.14681e-08	5.98569e-06
TRGV8	TC07001297.hg.1	-1.45479	4.15026e-08	5.98569e-06
PLSCR1	TC03001869.hg.1	1.32695	4.20533e-08	6.02075e-06
KLRF1	TC12000152.hg.1	-2.31311	4.26237e-08	6.08492e-06
ITGB7	TC12001544.hg.1	-1.07935	4.28148e-08	6.09985e-06
TRAJ1	TC14000128.hg.1	-1.11845	4.56111e-08	6.31291e-06
ICOS	TC02001202.hg.1	-1.42774	4.62498e-08	6.35804e-06
ZNF438	TC10001153.hg.1	1.07622	4.6359e-08	6.36066e-06
ITGAM	TC16000374.hg.1	1.03325	4.67762e-08	6.39478e-06
ZNF600	TC19001804.hg.1	-1.10796	4.79608e-08	6.46719e-06
ADAM9	TC08000298.hg.1	1.41688	4.8805e-08	6.52461e-06
TGFBR3	TC01002864.hg.1	-1.07747	5.20845e-08	6.78323e-06
RNF125	TC18000132.hg.1	-1.42414	5.25164e-08	6.80811e-06
KLRC4	TC12001222.hg.1	-2.42668	5.42383e-08	6.95318e-06
DACH1	TC13000722.hg.1	1.32288	5.48495e-08	6.9929e-06
CR1	TC01001738.hg.1	1.39462	5.73531e-08	7.16426e-06
PTGDR	TC14000305.hg.1	-1.04614	5.99869e-08	7.35732e-06
OTTHUMG00000153098	TC02000625.hg.1	2.61698	7.02029e-08	8.34893e-06
SNORD16	TC15001581.hg.1	-1.09485	7.08123e-08	8.40723e-06
BIRC3	TC11000956.hg.1	-1.30402	7.11774e-08	8.43514e-06
OTTHUMG00000163389	TC05001839.hg.1	-1.07956	7.18717e-08	8.49013e-06
RORA	TC15001507.hg.1	-1.02395	7.22021e-08	8.5027e-06
TRAJ19	TC14000125.hg.1	-1.43676	7.9914e-08	9.26517e-06
NFATC2	TC20000942.hg.1	-1.16326	8.23769e-08	9.47711e-06
ZDHHC20-IT1	TC13000473.hg.1	1.02534	8.35131e-08	9.56104e-06
TRDJ1	TC14002191.hg.1	-1.76213	9.21518e-08	1.01544e-05
SLFN5	TC17000396.hg.1	-1.68258	9.6424e-08	1.05428e-05
HLA-DMA	TC6_apd_hap1000118.hg.1	-1.11361	2.70753e-05	0.00065302
TXK	TC04001173.hg.1	-1.41574	1.10363e-07	1.13622e-05
RARRES3	TC11000572.hg.1	-1.03296	1.1609e-07	1.17798e-05
MERTK	TC02000701.hg.1	1.78043	1.18696e-07	1.19926e-05
FAM20A	TC17001824.hg.1	1.06397	1.33287e-07	1.31615e-05
SERPINB1	TC06001217.hg.1	1.09392	1.41115e-07	1.37034e-05
FCAR	TC19000885.hg.1	1.42779	1.42622e-07	1.37594e-05
RPS5	TC19000964.hg.1	-1.40499	1.44e-07	1.38167e-05
LINC00861	TC08001620.hg.1	-1.9283	1.44371e-07	1.38335e-05
OTTHUMG00000153092	TC02000626.hg.1	2.32725	1.45249e-07	1.38799e-05
ALPL	TC01000272.hg.1	1.5514	1.65084e-07	1.52585e-05
MAP2K6	TC17000807.hg.1	1.35129	1.75072e-07	1.59311e-05
BTLA	TC03001649.hg.1	-1.25047	1.81887e-07	1.64241e-05
CSGALNACT2	TC10000269.hg.1	1.33487	1.86544e-07	1.66738e-05
HLA-DMB	TC6_dbb_hap3000209.hg.1	-1.09655	1.68669e-07	1.5491e-05
GPR183	TC13000829.hg.1	-1.77785	1.9846e-07	1.74188e-05
LILRA5	TC19002719.hg.1	1.24191	1.98552e-07	1.74188e-05
ZDHHC19	TC03002156.hg.1	1.04775	2.07058e-07	1.78593e-05
KLHL2	TC04000826.hg.1	1.63524	2.2104e-07	1.86611e-05
KLRB1	TC12001202.hg.1	-2.1899	2.27925e-07	1.90675e-05
PYHIN1	TC01001347.hg.1	-1.74634	2.39977e-07	1.97828e-05
GPR84	TC12001569.hg.1	2.73527	2.50811e-07	2.04013e-05
KLRG1	TC12000138.hg.1	-2.20478	2.62372e-07	2.09788e-05
SOCS3	TC17001917.hg.1	1.22332	2.827e-07	2.20053e-05
RNASE2	TC14002288.hg.1	1.69846	2.93901e-07	2.26275e-05
ESYT1	TC12000504.hg.1	-1.20625	3.05866e-07	2.34208e-05
CCL5	TC17001378.hg.1	-1.87594	3.16819e-07	2.40506e-05
CBLB	TC03001624.hg.1	-1.02601	3.38972e-07	2.50843e-05
CXCL5	TC04001283.hg.1	-1.00141	3.53762e-07	2.588e-05
THEMIS	TC06002091.hg.1	-1.33496	3.60031e-07	2.61757e-05
CD163	TC12001162.hg.1	2.44505	3.60822e-07	2.62063e-05
ECRP	TC14002287.hg.1	1.35642	3.76188e-07	2.69613e-05
IL18RAP	TC02000623.hg.1	1.94177	3.81511e-07	2.72321e-05
ZDHHC20	TC13000472.hg.1	1.10575	4.09043e-07	2.86909e-05
IL1RL1	TC02004994.hg.1	1.20781	4.71918e-07	3.20936e-05
DYSF	TC02000432.hg.1	1.14745	4.73849e-07	3.21863e-05
ERLIN1	TC10002930.hg.1	1.11285	4.87032e-07	3.28994e-05
NSUN7	TC04000248.hg.1	1.76801	5.01566e-07	3.35611e-05
DPY19L3	TC19000426.hg.1	1.29175	5.40557e-07	3.56278e-05
PARP15	TC03000633.hg.1	-1.61018	5.43938e-07	3.57397e-05
KCNA3	TC01002977.hg.1	-1.32281	5.77713e-07	3.73096e-05
RPS19	TC19000587.hg.1	-1.23162	6.22207e-07	3.92486e-05
GZMA	TC05000231.hg.1	-2.13446	6.89485e-07	4.26531e-05
SLED1	TC04001810.hg.1	1.38688	6.91192e-07	4.27212e-05
DDX24	TC14001462.hg.1	-1.00372	7.12862e-07	4.37178e-05
CD2	TC01001022.hg.1	-1.81638	7.15354e-07	4.38305e-05
ANKRD22	TC10001497.hg.1	2.48059	7.54159e-07	4.55817e-05
UGCG	TC09000560.hg.1	1.64045	7.54277e-07	4.55817e-05
IL7R	TC05000159.hg.1	-1.75369	7.57866e-07	4.57594e-05
MEF2A	TC15000955.hg.1	1.05654	8.05763e-07	4.80751e-05
SLC2A3	TC12001170.hg.1	1.14587	8.12319e-07	4.83436e-05
MKNK1	TC01006353.hg.1	1.25364	8.60016e-07	5.04151e-05
TRGV2	TC07001301.hg.1	-1.38549	8.63095e-07	5.04941e-05
BCAT1	TC12001309.hg.1	1.22587	8.8695e-07	5.13972e-05
OTTHUMG00000013950	TC01003177.hg.1	-1.14504	8.95567e-07	5.17891e-05
BCL2A1	TC15001719.hg.1	1.08399	9.57721e-07	5.42937e-05
LOC100506035	TC04000442.hg.1	-1.32019	9.87256e-07	5.55589e-05
ATP11B	TC03000976.hg.1	1.14999	1.007e-06	5.63079e-05
ITK	TC05000865.hg.1	-1.3686	1.00749e-06	5.63079e-05
SNORD116-5	TC15000051.hg.1	-1.00187	1.02389e-06	5.67441e-05
SNORD116-7	TC15000053.hg.1	-1.00187	1.02389e-06	5.67441e-05
CTSW	TC11000645.hg.1	-1.43155	1.02589e-06	5.67441e-05
SNORD116-3	TC15000050.hg.1	-1.07228	1.03509e-06	5.70986e-05
SNORD116-9	TC15000055.hg.1	-1.07228	1.03509e-06	5.70986e-05
TDRD9	TC14000810.hg.1	1.88308	1.04888e-06	5.7654e-05
SNORD116-8	TC15000054.hg.1	-1.10224	1.15917e-06	6.2166e-05
OTTHUMG00000163412	TC05000724.hg.1	1.70304	1.18187e-06	6.30284e-05
PRKCQ-AS1	TC10000059.hg.1	-1.53974	1.18459e-06	6.30497e-05
RALGAPA2	TC20000685.hg.1	1.05906	1.28246e-06	6.68959e-05
TPST1	TC07000405.hg.1	1.17658	1.46545e-06	7.39786e-05
CEACAM1	TC19001575.hg.1	1.98903	1.47229e-06	7.42063e-05
MIR4441	TC02002924.hg.1	1.06071	1.50716e-06	7.53824e-05
SLAMF6	TC01003403.hg.1	-1.63658	1.56583e-06	7.72757e-05
TRBV19	TC07000911.hg.1	-1.11858	1.64788e-06	8.04236e-05
LOC100506776	TC07000246.hg.1	-1.11031	1.76723e-06	8.49057e-05
MAPK14	TC06000523.hg.1	1.1057	1.76997e-06	8.49353e-05
WSB1	TC17000309.hg.1	1.25898	1.89136e-06	8.95195e-05
SRSF7	TC02001757.hg.1	-1.02737	1.90494e-06	8.9741e-05
ZNF146	TC19000497.hg.1	-1.02598	1.94261e-06	9.10115e-05
ETS2	TC21000169.hg.1	1.22898	1.94353e-06	9.10115e-05
ATP6V1C1	TC08000641.hg.1	1.1095	2.13808e-06	9.70106e-05
RPS28	TC19000146.hg.1	-1.09681	2.32348e-06	0.000102896
USP28	TC11002307.hg.1	-1.01022	2.32572e-06	0.000102896
TLR5	TC01003871.hg.1	1.34968	2.36998e-06	0.000104266
SIPA1L2	TC01003974.hg.1	1.24357	2.43272e-06	0.000106231
MGAM	TC07000899.hg.1	1.44097	2.43534e-06	0.000106279
CD79A	TC19000588.hg.1	-1.26643	2.75224e-06	0.000115879
KLRC3	TC12003271.hg.1	-1.2376	2.90772e-06	0.000121266
LOC100996616	TC02002962.hg.1	-1.16597	2.99729e-06	0.000124237
CA4	TC17000736.hg.1	1.03896	3.05415e-06	0.000126186
RNASE3	TC14000072.hg.1	1.26601	3.06406e-06	0.000126441
LRRN3	TC07000704.hg.1	-1.06327	3.17415e-06	0.000129693
LRG1	TC19002672.hg.1	1.05729	3.24185e-06	0.000131848
SNORD3B-1	TC17000226.hg.1	-1.01828	3.44635e-06	0.000137704
SNORD3B-2	TC17001231.hg.1	-1.01828	3.44635e-06	0.000137704
ACSL1	TC04001809.hg.1	1.12223	3.7549e-06	0.000146827
NAIP	TC05001455.hg.1	1.10272	3.9733e-06	0.000153136
OTTHUMG00000015909	TC06001131.hg.1	-1.07356	4.30731e-06	0.000162441
PTPLAD1	TC15000606.hg.1	-1.3083	4.43388e-06	0.000165618
OTTHUMG00000150349	TC11000821.hg.1	-1.27731	4.5284e-06	0.000167817
MS4A4A	TC11000506.hg.1	1.61394	4.81293e-06	0.000175958
CXCR2P1	TC02002766.hg.1	-1.13082	5.02379e-06	0.000181875
FAM117B	TC02001193.hg.1	-1.26194	5.12622e-06	0.000183978
SNORD116-2	TC15000049.hg.1	-1.11348	5.17246e-06	0.000185354
FCRL3	TC01003365.hg.1	-1.27251	5.31766e-06	0.000188926
BTN3A3	TC06000188.hg.1	-1.37904	5.55812e-06	0.000195207
SULT1B1	TC04001267.hg.1	1.0588	5.76754e-06	0.00020096
ZFP36L2	TC02001790.hg.1	-1.20097	5.78256e-06	0.000201351
DAAM2	TC06000558.hg.1	1.22283	5.78731e-06	0.000201351
MS4A1	TC11000510.hg.1	-1.85173	5.8789e-06	0.000203734
MMP8	TC11002231.hg.1	4.03869	6.00265e-06	0.000206479
OTTHUMG00000160797	TC04001740.hg.1	1.17224	6.17504e-06	0.000210989
CD226	TC18000566.hg.1	-1.27645	6.18361e-06	0.00021118
WDR75	TC02001108.hg.1	-1.03287	6.43463e-06	0.000218168
FLVCR2	TC14002303.hg.1	1.13323	6.62842e-06	0.000223236
SNORD3A	TC17000230.hg.1	-1.00065	6.89296e-06	0.00022919
GPR97	TC16000494.hg.1	1.06872	7.16909e-06	0.00023625
METTL7B	TC12000487.hg.1	1.50558	7.22235e-06	0.000237341
OTTHUMG00000019401	TC01003364.hg.1	-1.01323	7.23847e-06	0.000237513
VSIG4	TC0X001100.hg.1	2.24283	7.25262e-06	0.000237785
LOC399715	TC10000057.hg.1	1.23955	7.81879e-06	0.000252475
OTTHUMG00000155318	TC02001001.hg.1	1.28743	8.38514e-06	0.000265893
HSPA8	TC11002390.hg.1	-1.32267	8.62008e-06	0.000271754
BTN3A2	TC06000184.hg.1	-1.26445	9.49984e-06	0.000293712
GZMB	TC14000982.hg.1	-1.20501	9.58159e-06	0.000295721
MAML2	TC11002211.hg.1	-1.15463	1.083e-05	0.000324591
GZMH	TC14000981.hg.1	-1.39612	1.09296e-05	0.00032702
FGFBP2	TC04002941.hg.1	-1.35286	1.14858e-05	0.000340199
CD74	TC05001936.hg.1	-1.28263	1.2041e-05	0.000351623
KLRD1	TC12000160.hg.1	-1.71212	1.24319e-05	0.000360971
GIMAP7	TC07001003.hg.1	-1.5113	1.24326e-05	0.000360971
ACER3	TC11000824.hg.1	1.02604	1.29566e-05	0.000372491
CLEC4E	TC12001178.hg.1	1.19308	1.39753e-05	0.00039534
RNF144B	TC06000120.hg.1	1.13106	1.46741e-05	0.000409847
PRF1	TC10001366.hg.1	-1.65637	1.60426e-05	0.000441426
PYGL	TC14001124.hg.1	1.03795	1.65926e-05	0.000452323
KCNMA1	TC10001439.hg.1	1.15984	1.80615e-05	0.000481751
DKFZP667F0711	TC10000058.hg.1	1.77667	1.88115e-05	0.000497429
EMR1	TC19000120.hg.1	1.33416	1.88193e-05	0.00049745
CD4	TC12000092.hg.1	-1.29616	1.9393e-05	0.000508044
IDI1	TC10000967.hg.1	1.09572	1.94039e-05	0.000508058
PPP1R3D	TC20001000.hg.1	1.0084	1.95237e-05	0.000510519
MCTP2	TC15000930.hg.1	1.1128	2.06486e-05	0.000532354
SNORD11	TC02001191.hg.1	-1.0752	2.09103e-05	0.000536825
SGK1	TC06002126.hg.1	-1.00795	2.15142e-05	0.000549321
RPS6KA5	TC14001434.hg.1	-1.42811	2.16089e-05	0.00055095
HP	TC16002057.hg.1	1.88975	2.23045e-05	0.000563793
CCR7	TC17001466.hg.1	-1.36171	2.24271e-05	0.000565885
ITGA4	TC02001083.hg.1	-1.26247	2.24277e-05	0.000565885
SNORD14D	TC11002392.hg.1	-1.30771	2.42347e-05	0.000602857
GPR171	TC03001903.hg.1	-1.2869	2.45415e-05	0.000608344
HGF	TC07001562.hg.1	1.40137	2.46703e-05	0.000610892
OLAH	TC10000115.hg.1	1.94139	2.70088e-05	0.000651639
SLC37A3	TC07001920.hg.1	1.1212	3.32517e-05	0.00076335
CST7	TC20000164.hg.1	1.178	3.60735e-05	0.000813303
SRPK1	TC06001668.hg.1	1.06298	3.76568e-05	0.000837751
RNU4-1	TC12002040.hg.1	1.12779	4.09832e-05	0.000897595
SDPR	TC02002627.hg.1	-1.3294	4.62756e-05	0.000985951
SNORD61	TC0X001420.hg.1	-1.04205	4.82197e-05	0.00101845
TARP	TC07001294.hg.1	-1.28598	4.95235e-05	0.00103976
RSL1D1	TC16000874.hg.1	-1.06034	5.05411e-05	0.00105672
BTN3A1	TC06000186.hg.1	-1.18483	5.23183e-05	0.00108423
DOCK10	TC02002827.hg.1	-1.28169	5.43345e-05	0.0011178
OTTHUMG00000041089	TC01003774.hg.1	1.00336	5.71116e-05	0.00115951
OTTHUMG00000017624	TC10000060.hg.1	-1.14304	5.84045e-05	0.00117918
HLA-DPA1	TC6_ssto_hap7000172.hg.1	-1.3308	7.66828e-05	0.00144365
HLA-DQA1	TC6_qbl_hap6000082.hg.1	-1.43063	0.00545827	0.0315908
RNU4-2	TC12002039.hg.1	1.09168	8.13365e-05	0.00151109
WDFY3	TC04001355.hg.1	1.00649	8.37049e-05	0.00154008
CRISP3	TC06001785.hg.1	1.58434	9.10167e-05	0.00163911
HLA-DRA	TC06000399.hg.1	-1.40853	0.000250272	0.00351942
ENTPD7	TC10002945.hg.1	1.28267	0.000116639	0.00196694
HLA-DRB6	TC6_cox_hap2000194.hg.1	-1.18958	0.000132272	0.0021616
OAS2	TC12000886.hg.1	-1.13148	0.000135949	0.00221166
ACSL4	TC0X002337.hg.1	1.0539	0.000163216	0.00254206
SMPDL3A	TC06000950.hg.1	1.35218	0.000173826	0.0026661
TAGAP	TC06002270.hg.1	-1.20939	0.000189727	0.00284372
CD52	TC01000342.hg.1	-1.14429	0.000199727	0.0029492
HPGD	TC04001753.hg.1	1.77915	0.000224795	0.00323469
CEACAM8	TC19001576.hg.1	1.91855	0.00024157	0.00342231
LOC643802	TC16001118.hg.1	-1.06838	0.000243697	0.00344759
IGHD2-2	TC14002241.hg.1	-1.03305	0.000246599	0.00348027
C3AR1	TC12001171.hg.1	1.45134	0.000250987	0.00352737
DDX11L1	TC01000001.hg.1	-1.29289	0.000254627	0.00356787
GVINP1	TC11001365.hg.1	-1.10202	0.000270342	0.00373099
HLA-DRB1	TC6_ssto_hap7000164.hg.1	-1.28793	0.000391828	0.00492564
MIR4668	TC09000561.hg.1	1.14719	0.000275847	0.00378032
DDX11L9	TC15002056.hg.1	-1.26375	0.000285106	0.00387392
GPR15	TC03000494.hg.1	-1.46247	0.000285488	0.00387704
CASS4	TC20000429.hg.1	-1.01782	0.000320358	0.00421922
OTTHUMG00000161558	TC04000776.hg.1	1.38838	0.00034727	0.0044956
FCGR1A	TC01001172.hg.1	1.25432	0.00037427	0.00475664
FLT3	TC13000515.hg.1	1.11554	0.000415337	0.00515049
RAB27B	TC18000189.hg.1	-1.32017	0.000445692	0.00542511
CX3CR1	TC03001304.hg.1	-1.4989	0.000455333	0.00551933
MIR4772	TC02000624.hg.1	1.2206	0.000468922	0.00564138
MAOA	TC0X000207.hg.1	1.07781	0.000530255	0.00616675
CCR3	TC03000254.hg.1	-1.63089	0.000567731	0.00645179
MME-AS1	TC03001924.hg.1	-1.30658	0.000567756	0.00645179
PDK4	TC07001618.hg.1	1.30409	0.000789386	0.00825595
TRANK1	TC03001283.hg.1	-1.33302	0.000804247	0.00838024
IL1R1	TC02000620.hg.1	1.13193	0.000827297	0.00854804
FCGR1C	TC01001161.hg.1	1.22624	0.000845462	0.00867897
HLA-DRB4	TC6_mann_hap4000159.hg.1	-1.36747	0.0021901	0.0171271
ZNF608	TC05001731.hg.1	1.1427	0.000946364	0.00943461
IL1RAP	TC03001047.hg.1	1.22567	2.48916e-05	0.000614216
GBP4	TC01002849.hg.1	-1.45155	0.000972594	0.00962559
DDX11L10	TC16000001.hg.1	-1.22303	0.00105103	0.0101886
FGL2	TC07001546.hg.1	-1.51746	0.00109731	0.0104915
OTTHUMG00000066035	TC21000455.hg.1	1.05397	0.00115372	0.0108804
DHRS9	TC02001000.hg.1	1.22075	0.00123981	0.0114503
FCGR1B	TC01003057.hg.1	1.09435	0.00141908	0.0126169
LOC93432	TC07000902.hg.1	1.13747	0.0017738	0.0148141
MGC57346	TC17_ctg5_hap1000029.hg.1	-1.17384	1.15591e-07	1.17679e-05
BPI	TC20000281.hg.1	1.15329	0.00218893	0.0171198
DSC2	TC18000436.hg.1	1.31541	0.00232749	0.0178946
TUBB1	TC20000468.hg.1	-1.05635	0.00262571	0.0193621
CHI3L1	TC01003718.hg.1	-1.28976	0.00322639	0.0222463
ORM1	TC09002907.hg.1	1.16141	0.00370488	0.0244209
OTTHUMG00000163254	TC05001733.hg.1	1.13364	0.00375437	0.0246435
TCN1	TC11001837.hg.1	1.28273	0.00383808	0.0249789
RETN	TC19000133.hg.1	1.20545	0.00387857	0.0251428
IGHM	TC14002213.hg.1	-1.26248	0.00429483	0.0269587
OLFM4	TC13000228.hg.1	1.89207	0.00474492	0.028835
MIR1244-1	TC05000561.hg.1	-1.27801	2.27794e-08	3.94711e-06
LTF	TC03001357.hg.1	1.28469	0.00637957	0.0349208
GIMAP4	TC07001004.hg.1	-1.0262	0.00653546	0.0354588
KIAA1324	TC01000939.hg.1	-1.19287	0.00654998	0.035508
MIR3671	TC01002745.hg.1	-1.14317	0.00832443	0.0415327
IFI27	TC14000584.hg.1	1.65331	0.00970282	0.0456943
