# Supplementary material for: Bioinformatics analyses of potential ACLF biological mechanisms and identification of immune-related hub genes and vital miRNAs
Source: Sci Rep. 2022 Aug 18;12:14052. doi: 10.1038/s41598-022-18396-1 (PMC9388648; doi:10.1038/s41598-022-18396-1)
Supplement: Supplementary file 2 — Supplementary Information 2. [file 41598_2022_18396_MOESM2_ESM.xlsx]

## Sheet: Sheet1
Table S2 Filtering of DEGs in GSE168048
Tag	logFC	P.Value	adj.P.Val
SPINK8	2.18147	3.34189e-07	0.00432509
ECRP	2.11925	5.56019e-07	0.00432509
ENPP1	-1.19776	7.32191e-07	0.00432509
SMIM10	1.24444	7.47229e-07	0.00432509
PADI2	2.25313	1.15196e-06	0.0044223
XLOC_l2_006417	-1.54507	1.27537e-06	0.0044223
RNASE2	1.83806	1.42962e-06	0.0044223
LOC101927153	1.82588	1.82715e-06	0.00488115
LYVE1	3.816	1.99581e-06	0.0049509
TTC24	-1.16987	3.0754e-06	0.00550541
LOC200772	-1.60192	3.07944e-06	0.00550541
IFT74-AS1	1.27764	3.09495e-06	0.00550541
TNFAIP6	2.06842	4.84204e-06	0.0073408
AGFG1	1.3439	5.0602e-06	0.0073408
ACOX2	1.3804	5.34573e-06	0.0073408
LHX1	2.23716	6.40656e-06	0.00749317
MCAM	1.16854	6.80091e-06	0.00749317
PPARG	2.24381	6.90436e-06	0.00749317
SLCO2B1	3.46343	8.73204e-06	0.00842375
lnc-CEP170-5	-1.2689	9.09822e-06	0.00849453
ICA1	1.05303	9.72631e-06	0.00866116
lnc-BCL6-1	2.42287	1.03834e-05	0.00901512
SPRY2	1.96328	1.07471e-05	0.00910331
SEMA4C	-1.08039	1.12652e-05	0.00924693
OLFM4	4.52096	1.14492e-05	0.00924693
CRTAM	-1.06239	1.25382e-05	0.00931846
TIMP4	4.75197	1.31361e-05	0.00931846
CDA	1.02883	1.33206e-05	0.00931846
LILRB5	2.66272	1.3416e-05	0.00931846
lnc-TSEN2-1	1.0584	1.37133e-05	0.00933819
GATA3	-1.25824	1.47152e-05	0.00975215
PLBD1-AS1	1.33836	1.52288e-05	0.00975215
PHC2	1.59707	1.57191e-05	0.00975215
lnc-CPVL-3	1.43527	1.57252e-05	0.00975215
INS	1.01276	1.63722e-05	0.0099099
C5AR2	1.12466	1.99196e-05	0.0099099
HLA-DQB1	-1.22293	2.00476e-05	0.0099099
lnc-SEPT9-3	1.19027	2.03304e-05	0.0099099
FAM102A	-1.30859	2.05452e-05	0.0099099
LINC01272	1.16304	2.20593e-05	0.0101536
FAM27C	1.58273	2.21972e-05	0.0101536
F12	1.08553	2.22199e-05	0.0101536
SALL2	-1.05331	2.31409e-05	0.0101729
C1QC	3.59243	2.45169e-05	0.0102584
PRTN3	3.04619	2.5344e-05	0.0104239
CAMTA1	-1.03399	2.55127e-05	0.0104239
BMX	4.00152	2.63341e-05	0.0106344
LOC101927596	-1.5455	2.68801e-05	0.0106545
GDF10	-1.57698	2.75786e-05	0.0106545
MERTK	1.54649	2.98338e-05	0.0106545
IDO2	-1.77599	3.02543e-05	0.0106545
PPAP2B	1.86596	3.02952e-05	0.0106545
ARG1	3.87863	3.0412e-05	0.0106545
ANTXRLP1	-1.06642	3.16417e-05	0.0106545
lnc-CLDN6-1	2.21948	3.2213e-05	0.0106545
LRRC36	-2.09612	3.32459e-05	0.0108498
HMGB3	1.21462	3.65962e-05	0.0114769
NDRG2	-1.03251	3.66823e-05	0.0114769
RASGRP1	-1.03821	3.70806e-05	0.011498
SYN2	2.53098	3.89729e-05	0.0116987
DUSP13	3.66403	3.93903e-05	0.0116987
LRRN3	-1.97556	4.00861e-05	0.0116987
FCGBP	-1.91592	4.11487e-05	0.0118344
ST20-AS1	1.03484	4.15285e-05	0.0118344
NOG	-2.2168	4.15732e-05	0.0118344
lnc-NR1D1-1	2.10788	4.44171e-05	0.0119578
QSOX1	1.06397	4.58016e-05	0.0120503
GALNT14	2.62893	4.81568e-05	0.0120647
HPD	3.07923	4.86975e-05	0.0120647
RNASE1	2.67852	4.92661e-05	0.0120647
KLF12	-1.20669	4.92716e-05	0.0120647
RAB13	1.51062	5.06777e-05	0.0122953
CD5	-1.25945	5.41841e-05	0.0123895
LIN7A	1.50084	5.43371e-05	0.0123895
HLX	1.67067	5.47634e-05	0.0123895
lnc-TC2N-1	-1.12933	5.58406e-05	0.0125115
PLXDC1	-1.74032	5.94645e-05	0.0129965
NELL2	-1.84533	5.98049e-05	0.0129965
PIR	1.59786	5.98763e-05	0.0129965
SLC4A10	-1.91839	6.0303e-05	0.0130078
lnc-RNF13-2	2.96934	6.20126e-05	0.0132125
LYPD6B	-1.65096	6.44805e-05	0.01349
ZNF365	-1.26196	6.73017e-05	0.0139126
lnc-C5orf27-1	1.66857	7.0291e-05	0.0141359
UPP1	1.20976	7.05571e-05	0.0141359
FIGNL2	-1.03346	7.17697e-05	0.0142259
CD8B	-1.17086	7.24385e-05	0.0142259
IL7R	-1.10731	7.52554e-05	0.0144048
BCL11B	-1.25561	7.65589e-05	0.0144501
LTB4R	1.03494	7.93701e-05	0.0147432
LOC102724545	1.11362	8.08392e-05	0.0147773
IKZF2	-1.49458	8.12919e-05	0.0147773
lnc-CDS1-2	1.17105	8.23495e-05	0.0147773
TNFRSF25	-1.18094	8.2369e-05	0.0147773
CETP	1.33623	8.78475e-05	0.0148365
lnc-TM4SF4-2	4.42613	8.9343e-05	0.0148365
SLC1A3	2.34001	8.93536e-05	0.0148365
lnc-TMEM106A-1	2.03643	8.94984e-05	0.0148365
NMNAT2	2.02889	9.0125e-05	0.0148365
LINC00599	3.10745	9.01411e-05	0.0148365
NRN1	2.42239	9.38141e-05	0.0151438
TRIM49	-3.00535	9.56681e-05	0.0152421
RAB3D	1.00152	9.61163e-05	0.0152421
LOC100289473	-1.00738	9.72247e-05	0.0153478
LY9	-1.04333	9.85838e-05	0.0154426
lnc-SMCR5-2	-1.26679	9.87885e-05	0.0154426
SLC38A10	1.04335	0.000100806	0.0154907
SPRR2F	2.90933	0.000105995	0.0160048
lnc-LRRC17-1	2.35256	0.000107524	0.0161653
DAPK2	1.61467	0.000112217	0.0166085
lnc-TGM5-1	-2.08496	0.00011252	0.0166085
MIR146A	-1.39099	0.000113385	0.0166085
NSG1	-1.89231	0.000113421	0.0166085
GRB10	2.15388	0.000116172	0.0166085
MMP9	4.27464	0.000116311	0.0166085
MYO7A	1.63597	0.000120144	0.016698
lnc-AC010536.1-1	4.07053	0.000120258	0.016698
CPA3	-3.38662	0.000121164	0.016698
SLPI	1.95553	0.000124818	0.0169915
AMPH	3.33926	0.00012515	0.0169915
CKAP2L	2.50389	0.00012574	0.0169915
CD6	-1.3487	0.000126723	0.0169953
TDRD9	1.52657	0.000126747	0.0169953
TLE3	1.06571	0.000128146	0.0170696
DACH1	1.94794	0.000130108	0.0171156
RORC	-1.50254	0.000132905	0.0171586
CDHR3	-1.39052	0.000133738	0.0171933
SH3PXD2B	1.80292	0.000134551	0.0171933
MND1	1.24983	0.000135154	0.0171933
LOC102724190	1.18067	0.000136028	0.0172125
MGC40069	-1.46736	0.000136362	0.0172125
LOC101928413	2.10679	0.000138279	0.0172125
lnc-CTR9-5	-1.0184	0.000139125	0.0172379
CEACAM4	1.38455	0.000140097	0.0172379
IGSF21	1.85786	0.000141099	0.0172379
lnc-ARFGAP2-1	-1.19121	0.000141129	0.0172379
lnc-KCNS3-3	-1.06366	0.00014318	0.0173571
RORA	-1.20426	0.000145349	0.0175272
lnc-C19orf12-1	2.9149	0.000147221	0.017597
FCER1A	-4.11057	0.000147255	0.017597
MGAM	2.98461	0.000147448	0.017597
CDC25B	-1.04416	0.000152867	0.0178925
FOXC1	1.64352	0.000155161	0.0179991
IL1R2	5.04249	0.000155482	0.0179991
GPR160	1.2163	0.000156662	0.0180116
WDR5	1.68287	0.000158007	0.0180116
LOC102723766	2.22175	0.000158185	0.0180116
ATP2C2	3.33479	0.000160182	0.0181204
CAPN5	-1.26145	0.000161068	0.0181512
RGL1	1.6134	0.000161499	0.0181512
LOC101928612	1.13916	0.000162473	0.0181556
ZNF831	-1.00595	0.00016364	0.0181556
ISLR2	2.17701	0.000170234	0.0183604
OLAH	3.83104	0.000175971	0.0186646
MCEMP1	1.95738	0.000176816	0.0186646
TIAM1	-1.14926	0.000177567	0.0186871
SGK223	-1.14152	0.000178833	0.0187277
CD3G	-1.38334	0.000182267	0.0187277
CYP4F2	1.56539	0.000182566	0.0187277
TSGA10	-1.38505	0.000183773	0.0187277
INHBB	2.512	0.000184839	0.0187277
PCSK9	5.12235	0.000184886	0.0187277
HHIP	3.91218	0.000185044	0.0187277
MMP25	2.10221	0.000186051	0.0187277
ANKRD20A9P	-1.96873	0.000186569	0.0187277
CLRN1-AS1	2.36792	0.000187368	0.0187524
LILRA5	1.1188	0.000188384	0.0187791
CLCA4	-1.32679	0.000188941	0.0187791
TFF3	3.19946	0.00019165	0.0188321
lnc-TXN2-1	1.69726	0.000194074	0.0188321
SBK1	-1.55572	0.000195797	0.0188321
CD3D	-1.17403	0.000196222	0.0188321
TPM2	-1.17621	0.000197914	0.0189282
CDT1	1.37569	0.000198389	0.0189282
TECRL	-1.23121	0.000203679	0.0191525
C1QB	2.61774	0.000204223	0.0191525
S100A12	1.28283	0.000206241	0.0191525
MAP2K6	1.05547	0.000206256	0.0191525
ANLN	2.15528	0.000209779	0.0193761
DIAPH3	1.10792	0.000211929	0.0194197
REPS2	1.32149	0.00021617	0.0197044
CYP4F22	-1.63102	0.000217015	0.0197296
SPAG4	1.57611	0.000224278	0.0201063
ST6GALNAC3	1.59607	0.000224632	0.0201063
SDC1	1.47434	0.000228034	0.020194
CYP4F3	2.5611	0.000231082	0.0202968
CCDC17	1.08893	0.00023415	0.0203293
ENPP3	-2.30309	0.000239154	0.0204068
lnc-RP11-1220K2.2.1-1	3.14067	0.000243861	0.020606
LGALS2	-1.39061	0.000244822	0.0206364
TAAR5	1.418	0.000245729	0.0206364
USP44	-1.61374	0.000246315	0.0206364
lnc-IL1R1-1	2.82976	0.00024751	0.0206558
lnc-C17orf63-3	1.56966	0.000248019	0.0206558
DEFT1P	2.53679	0.000249358	0.0206789
LRRTM1	2.83511	0.000249487	0.0206789
lnc-RP11-701P16.2.1-1	1.07224	0.000250281	0.0206952
LOC101928774	-1.30389	0.00025832	0.0211087
XLOC_l2_004072	1.1242	0.000260223	0.021119
ELOVL4	-1.61514	0.000260837	0.021119
IL21R	-1.04892	0.000263195	0.0211711
CLIC5	-1.31006	0.000270762	0.0212274
NT5E	-1.13917	0.000272727	0.0212602
lnc-RPL24-1	1.0436	0.000273878	0.0212602
VSIG4	3.4431	0.000274254	0.0212602
SLC22A31	1.94834	0.000274938	0.0212612
C2orf40	-1.85318	0.000277327	0.0212612
DPYSL3	2.66124	0.000278173	0.021279
CD40LG	-1.77522	0.000280842	0.0213941
SPINT3	-1.07399	0.000281989	0.0213941
DYSF	1.46808	0.000282758	0.0213941
LEF1	-1.08548	0.0002836	0.0214087
DCANP1	-2.41415	0.000287813	0.0214214
WFDC2	1.57691	0.00028917	0.0214214
SLC26A8	2.46589	0.000289638	0.0214214
SPRR2C	1.39153	0.000290462	0.0214214
EVL	-1.15176	0.000298155	0.0216471
lnc-TMBIM4-1	1.15502	0.000298203	0.0216471
CRISPLD2	1.29737	0.000298568	0.0216471
ZNF280B	-1.0991	0.000299449	0.0216657
DGUOK-AS1	1.05468	0.000302777	0.0218157
ANXA3	3.01896	0.00030892	0.0219687
WDFY3-AS2	1.1792	0.000311612	0.0220002
MANSC1	2.52925	0.000320272	0.0222275
XLOC_l2_014645	-1.20561	0.00032251	0.0222275
CKAP4	1.29271	0.000322576	0.0222275
HLA-DQB2	-1.14537	0.000322612	0.0222275
MSX2P1	-1.08322	0.000324378	0.0222275
VNN1	2.22496	0.000325309	0.0222275
IL10	2.01486	0.000326617	0.0222275
IL1R1	1.84445	0.000327046	0.0222275
IL5RA	-2.05626	0.000327608	0.0222275
ACVRL1	1.59885	0.00033002	0.0222275
C1orf145	-1.0334	0.000331595	0.0222275
C1QA	1.98579	0.000332502	0.0222275
GGH	1.63436	0.000334143	0.0222275
NMT2	-1.0471	0.000334774	0.0222275
BCAT1	1.3167	0.000336032	0.0222275
CNTNAP3B	2.57034	0.000336066	0.0222275
HLA-DPB2	-1.24227	0.000336578	0.0222275
lnc-SLC26A11-1	-1.39805	0.000338317	0.0222949
ZFP42	-1.67852	0.000341262	0.0223523
KIAA0101	1.25876	0.000342873	0.0223523
WNT3	-1.21248	0.000343251	0.0223523
FAM27E2	1.23566	0.00034919	0.0225219
ACSL1	1.86888	0.000349544	0.0225219
KIF27	1.06832	0.00035181	0.0225755
BLMH	1.53699	0.000355992	0.0225818
ECHDC3	1.34604	0.000357272	0.0225818
ADM	1.97928	0.000360947	0.0227089
CA4	4.25487	0.000367088	0.0227406
LINC00671	1.32761	0.000369483	0.0227406
ERLIN1	1.16316	0.000377614	0.0228768
RALGAPA2	1.25823	0.000382336	0.0228768
CLSPN	1.66999	0.00038272	0.0228768
KIAA1211L	1.0749	0.000382812	0.0228768
EPHX2	-1.24754	0.000387666	0.0229357
ADAMTS2	3.48402	0.000388576	0.0229504
E2F8	1.91267	0.000389406	0.0229604
lnc-TRAP1-1	-1.43699	0.000392492	0.0230096
MAPK14	1.11394	0.000393934	0.0230096
SGTA	1.51895	0.000394874	0.0230096
lnc-RWDD3-3	1.37575	0.000396204	0.0230096
PDE7B	-1.40609	0.000401745	0.0231764
ZFP14	-1.01612	0.000413781	0.0235577
GOLGA7B	-1.61541	0.000416347	0.0235878
CYP4F8	1.3874	0.00042096	0.0237196
SIPA1L2	1.57241	0.000426254	0.0237782
NR3C2	-1.16143	0.000426555	0.0237782
RNF24	1.07941	0.000430499	0.0238493
HPGDS	-2.0766	0.000436104	0.0240542
TPST1	2.40853	0.000439283	0.024139
FBLN2	-1.6755	0.000468992	0.0250889
CHIT1	2.80437	0.000470434	0.0250889
CFAP58	1.41217	0.000471221	0.0250889
CD8A	-1.12296	0.000476931	0.0251723
lnc-IKZF2-4	-1.34789	0.000479895	0.0251757
GPR174	-1.22091	0.000480625	0.0251759
lnc-KCNG2-1	1.94434	0.000493321	0.0254491
LPPR3	1.25761	0.0004939	0.0254491
CNTNAP3	2.68877	0.00049692	0.0255667
MMP8	4.47302	0.000498585	0.0255999
LOC101927795	-1.12208	0.00050125	0.0255999
PNPLA1	1.47935	0.000503459	0.0256749
TLE2	-1.2828	0.000505622	0.0257077
lnc-SPATA6-1	1.43317	0.000506708	0.0257077
MRC1	2.58429	0.000507063	0.0257077
lnc-CHRNA9-2	1.02321	0.00050862	0.0257265
LOC102724156	1.78105	0.000513731	0.0258268
ASGR2	1.00184	0.000522418	0.0260302
HDC	-4.61299	0.000523392	0.0260414
lnc-CXCL2-1	1.67046	0.000524902	0.0260791
SPC25	1.76267	0.000528172	0.0261636
PGLYRP1	3.05999	0.000529616	0.0261636
DPY19L3	1.21994	0.000532161	0.026191
MSRB3	1.29829	0.000543133	0.0264454
LOC102724094	1.10208	0.000546331	0.0264624
lnc-DHCR7-1	2.69439	0.000550298	0.0264983
RAD54L	1.20593	0.000550379	0.0264983
XLOC_l2_001496	1.75913	0.00055856	0.026652
lnc-RP11-293M10.1.1-1	1.13126	0.00055979	0.026652
RNF157-AS1	-1.15847	0.000560991	0.026652
TRABD2A	-1.30061	0.000562582	0.0266879
SIGLEC5	1.25936	0.000565266	0.0266879
SKAP1	-1.1264	0.000571687	0.0267915
CHEK1	1.06704	0.000572963	0.0267915
A2M-AS1	-1.57911	0.000581393	0.0268254
NT5DC2	1.29255	0.000582557	0.0268254
XLOC_l2_003882	-1.7823	0.000582966	0.0268254
ABLIM1	-1.06956	0.000583068	0.0268254
PCOLCE2	3.05018	0.000587812	0.0268254
EBI3	1.68664	0.000591466	0.0268337
SERPINB1	1.03174	0.000591858	0.0268337
NACAP1	-1.02903	0.000593785	0.026851
RAD51	1.10655	0.000600789	0.026992
ADAMTSL3	2.1759	0.00060403	0.0270675
CD24	1.61891	0.00060686	0.0271279
GYG1	1.3761	0.000607108	0.0271279
QPCT	1.1441	0.00060772	0.0271279
ITM2A	-1.04036	0.000611768	0.0272261
MPO	1.99263	0.000615246	0.0272261
KLRC4	-1.34676	0.000615407	0.0272261
LAIR2	-2.86872	0.000622025	0.0274005
OPLAH	1.24189	0.000623601	0.0274005
BCL6	1.34462	0.00062804	0.0274005
NNMT	2.09126	0.000628347	0.0274005
ADAMTS10	-1.0285	0.000639023	0.0275415
ELANE	2.72525	0.000647852	0.0276795
ISL2	1.53102	0.000653382	0.0276795
FKBP5	1.29947	0.000654546	0.0276795
lnc-C12orf68-1	-1.18939	0.00065585	0.0276795
NCF4	1.15438	0.000655991	0.0276795
BMP2	2.0132	0.000657838	0.0276922
lnc-AL137145.1-3	-1.02915	0.000659284	0.0277195
PVRL2	1.40525	0.000660738	0.0277397
TBC1D27	1.38573	0.000663759	0.0277397
lnc-ITSN1-2	-1.24018	0.000666035	0.0277491
lnc-CEBPB-6	1.25496	0.000667791	0.0277491
lnc-SERAC1-5	1.99307	0.000669431	0.0277491
SPP1	2.57422	0.000669578	0.0277491
lnc-CPEB4-1	1.00954	0.000679218	0.0280149
LOC101927003	-1.0506	0.000691998	0.0284213
LOC101927273	-1.32111	0.000694795	0.0284213
SGK2	-1.20842	0.000694836	0.0284213
CENPA	1.54331	0.000695888	0.0284213
PLTP	1.06566	0.000702632	0.0285149
LOC647264	1.30018	0.000702836	0.0285149
lnc-FCRL3-1	-1.2776	0.000708079	0.0286607
KRTAP6-3	2.40008	0.000710476	0.0286895
PLIN5	2.24371	0.000712746	0.0287157
DGAT2	1.41526	0.000714539	0.0287546
IL10RB-AS1	1.07336	0.000724733	0.0289968
IRAK3	1.08553	0.000734694	0.0291644
CYP4F12	2.27586	0.00074102	0.0291782
LEF1-AS1	-1.32545	0.000741708	0.0291782
lnc-AL137145.1-1	1.72661	0.00074617	0.0292128
OTOF	1.43717	0.000751556	0.0292128
lnc-NBAS-4	1.1429	0.000756985	0.0292128
KL	2.12519	0.000757358	0.0292128
lnc-RP3-377D14.1.1-4	-1.52319	0.000759083	0.0292264
LOC101929128	1.88724	0.000765522	0.029328
LOC101928100	-1.56972	0.000770166	0.029328
GSG2	1.74165	0.000774803	0.02944
ERG	2.01431	0.000779989	0.0295262
XLOC_l2_001960	-1.01726	0.000782075	0.0295262
SLC45A3	-1.57228	0.000782138	0.0295262
DRC1	2.17306	0.000793724	0.0298063
SAMD3	-1.26016	0.000800966	0.029975
TBC1D4	-1.14882	0.0008057	0.0300091
SKA1	1.81994	0.000810281	0.0300091
lnc-IL32-1	2.35632	0.000810519	0.0300091
OMG	1.03886	0.000813641	0.0300548
GADD45G	1.18462	0.000813929	0.0300548
C3AR1	1.26488	0.000815762	0.0300548
DTL	1.22024	0.000834245	0.0302758
LINC00861	-1.12142	0.000834288	0.0302758
LOC101928448	1.50099	0.000837327	0.0303517
BACH2	-1.09225	0.000847706	0.0305191
TACSTD2	2.37833	0.000850656	0.0305191
TP53I11	1.35883	0.00088806	0.0309032
lnc-PFKP-13	1.13917	0.000897239	0.030997
LOC440040	-2.02582	0.000904752	0.0310164
MKI67	1.36234	0.0009056	0.0310164
PGA3	1.2206	0.000908029	0.0310383
FER1L4	2.33802	0.000912854	0.0311726
CD248	-1.3576	0.000919093	0.0311869
FPR2	1.3254	0.000919448	0.0311869
GSN	1.13515	0.000927075	0.0312671
NLRP6	1.64935	0.000931827	0.0312671
WDFY3	1.10967	0.000945443	0.0315108
CSGALNACT2	1.1096	0.000953124	0.0316454
LRRN1	2.74842	0.000958598	0.0317391
MT1G	1.41897	0.000961227	0.0317928
lnc-BRAT1-1	1.48785	0.000967465	0.0318777
lnc-C1orf201-2	-1.04967	0.000974659	0.0319933
CPE	2.49159	0.000981162	0.0320672
lnc-ABHD12B-4	1.24467	0.000995242	0.0322893
FAM27E3	1.0616	0.000998108	0.0322893
LINC01336	-1.13434	0.00100416	0.0323803
PYHIN1	-1.21321	0.001006	0.0324001
THEMIS	-1.03453	0.00101022	0.032455
ADAM9	1.06584	0.00101694	0.0325414
AZIN2	-1.2192	0.00103858	0.0329697
CDC42EP1	-1.53569	0.00103962	0.0329725
lnc-SIPA1L2-1	2.07478	0.00104267	0.0330089
MRVI1	1.31364	0.00105414	0.0332848
PAPSS2	1.13054	0.00105593	0.0332848
DLC1	1.00668	0.00105937	0.0332848
LOC102723540	-1.21907	0.00105941	0.0332848
CCDC147-AS1	1.11747	0.00106192	0.0333147
LCN2	2.91628	0.00106901	0.0333864
lnc-HYI-1	1.3469	0.00108032	0.0334302
lnc-AC012652.1.1-3	1.12329	0.0010841	0.0334302
BTNL8	2.0289	0.00108637	0.0334302
PLIN4	2.75833	0.00108968	0.0334302
GCA	1.30648	0.00108985	0.0334302
RTN4R	-1.33018	0.00109417	0.0334302
lnc-IL18R1-1	2.28826	0.00110065	0.0334302
FAM169A	-1.02768	0.00110105	0.0334302
HMGB2	1.26966	0.00110352	0.0334302
LAMC1	1.35106	0.00110497	0.0334302
lnc-IL18-1	1.3232	0.00110507	0.0334302
lnc-VRK1-5	-1.08122	0.0011097	0.0334539
PRRT4	1.6417	0.00111903	0.0335471
ANKRD20A5P	-2.10817	0.00112028	0.0335471
lnc-KLF11-1	-1.54321	0.0011287	0.0336179
RNF225	1.30793	0.00113326	0.033725
FMNL3	-1.00284	0.00114422	0.0338924
TYMS	1.19333	0.00115046	0.0339443
POT1-AS1	-1.29371	0.0011528	0.0339572
MS4A2	-2.43962	0.00116177	0.0340482
CYP19A1	1.56925	0.00116704	0.0341451
LOC100128563	1.44262	0.00116889	0.0341703
TENM3	1.20273	0.00117721	0.0343556
DPF2	-1.10713	0.00118679	0.0345192
AUNIP	1.0832	0.00122446	0.0349768
CD163L1	1.53316	0.00123314	0.034984
LINC00417	-2.04581	0.00123606	0.034984
CCDC102B	-1.26513	0.00123766	0.034984
TMIGD3	2.90459	0.00123779	0.034984
TESPA1	-1.01549	0.0012405	0.034984
XLOC_l2_013648	-1.35033	0.00124063	0.034984
ABCA13	2.11276	0.00124277	0.034984
lnc-F8A2-1	1.13324	0.00125024	0.0350489
XLOC_l2_003810	-1.33076	0.00127523	0.0353482
ORM2	1.84303	0.00127534	0.0353482
TRIM54	1.41146	0.00128411	0.0353805
lnc-C16orf58-5	-1.00945	0.0012907	0.0354625
ALOX5AP	1.45373	0.00130913	0.035799
PGD	1.04487	0.00131704	0.0358608
LRRC4	1.45284	0.00132063	0.0358808
lnc-CBX2-1	1.60724	0.00134312	0.0360521
NCAPG	1.3046	0.00134358	0.0360521
ANG	1.17783	0.00134378	0.0360521
CCNJL	2.28788	0.00134389	0.0360521
WFDC1	3.28682	0.00134415	0.0360521
HLA-DRA	-1.06311	0.00134476	0.0360521
CDCA5	1.21735	0.00134953	0.0360521
RETN	2.69598	0.00135662	0.0361581
lnc-UVRAG-1	1.68899	0.00136979	0.0362864
lnc-STARD4-1	-1.92329	0.00137417	0.0363118
lnc-C19orf12-2	1.74617	0.00137793	0.0363118
RNASE4	1.14974	0.00137807	0.0363118
GUCY2EP	1.14073	0.00138762	0.0363977
LINC00639	1.25399	0.0013891	0.0364091
lnc-DGKH-1	-1.23352	0.00139565	0.0365365
LOC101928830	1.07994	0.00139607	0.0365365
H1F0	1.44974	0.00140939	0.0367193
lnc-ANKRD34B-2	1.32239	0.00141232	0.0367412
CARNS1	-1.10857	0.00141235	0.0367412
PTGER3	-1.09233	0.00142754	0.0369357
TYMSOS	1.6557	0.00142804	0.0369357
HMGB3P1	1.07747	0.00143472	0.03701
PTGDR	-1.23692	0.00143667	0.0370136
XLOC_l2_007478	-1.12945	0.00144133	0.0371022
GPR27	1.56941	0.00144325	0.0371022
SATB1-AS1	-1.00375	0.0014478	0.0371348
CREB5	1.10356	0.00145096	0.037153
P3H2	-1.91732	0.00146044	0.0373249
SDC4	1.60215	0.00146058	0.0373249
C1orf204	-1.03421	0.00146808	0.0374615
lnc-ROPN1L-1	2.33319	0.00148811	0.0377687
lnc-SAMD3-1	-1.32357	0.00149765	0.037915
RBM20	-1.21533	0.00149841	0.037915
NSUN7	2.40838	0.00149896	0.037915
BPI	2.2568	0.0015007	0.0379316
lnc-ZNF674-3	-1.22524	0.0015044	0.0379698
GNLY	-1.70203	0.00150704	0.0379812
B3GNT8	1.01031	0.00151939	0.0380714
SLC51A	3.64408	0.00152203	0.0380757
IGFBP6	-1.63677	0.00153529	0.0380757
RAB15	-1.35298	0.00153758	0.0380757
TARM1	1.55172	0.00154495	0.0381698
lnc-EGLN1-1	1.04421	0.00154694	0.038174
CAMK2N1	-1.1687	0.00154767	0.038174
CYP4F29P	-2.83391	0.00155452	0.038175
SNORD42A	-1.36609	0.00155626	0.038175
SAMD10	-1.02828	0.00155758	0.038175
MPZL2	-1.0685	0.0015576	0.038175
TMEM255A	-2.06109	0.00157708	0.0384765
DEFA8P	2.71909	0.00158654	0.0385576
LOC100130078	1.39459	0.00159203	0.03862
SAMSN1	1.1769	0.00160933	0.0388938
LPCAT2	1.05641	0.00161258	0.0389452
lnc-SRL-1	3.04455	0.00161484	0.0389728
CDKN3	1.01742	0.00163196	0.039229
LL22NC03-75H12.2	-1.73891	0.00163223	0.039229
IQGAP3	1.1695	0.00163512	0.0392439
SLC30A3	1.76614	0.00165877	0.0395039
FOXQ1	1.91104	0.0016628	0.0395039
TRIM51	-2.34453	0.00166787	0.0395548
ZNF610	-1.16284	0.00167085	0.0395548
PADI4	1.56081	0.00167993	0.0396765
lnc-SLC7A6-1	-1.20489	0.0016827	0.0396765
CRNDE	1.07112	0.00170156	0.0398741
HAPLN3	-1.13514	0.00171985	0.0399008
CRX	2.08703	0.00172196	0.0399008
lnc-RAB9A-1	-1.173	0.00172255	0.0399008
KLHL3	-1.09631	0.00172354	0.0399008
lnc-EFHC1-1	-1.61608	0.00172666	0.0399008
SLC16A14	1.76132	0.00172726	0.0399008
SULT1B1	1.54782	0.00173625	0.0400109
KLRB1	-1.25299	0.00173852	0.0400109
ARL4A	1.05469	0.0017392	0.0400109
LOC101929567	1.35807	0.00177036	0.0404226
LOC339988	-1.13215	0.00177734	0.040502
lnc-HDAC2-1	2.31761	0.00178644	0.0406521
lnc-PCDH17-1	1.85864	0.00179352	0.0407373
ADAM23	-1.46356	0.00181449	0.0409318
MAP1LC3A	1.24828	0.00181623	0.0409318
ORM1	1.73481	0.00182521	0.0410222
KREMEN1	2.03671	0.00184617	0.0411521
PTGDR2	-2.32456	0.00185638	0.0411626
XLOC_l2_015830	-1.00146	0.00186096	0.0411626
COL17A1	2.66787	0.00186332	0.0411626
NXPH4	-1.50968	0.0018734	0.0412303
LRG1	2.00651	0.00188122	0.0413316
HMMR	1.347	0.00188158	0.0413316
P2RY1	1.52593	0.00189942	0.0415598
RNF144B	1.05332	0.00189963	0.0415598
SLC22A4	1.24214	0.00190927	0.0416503
HLA-DQA2	-1.302	0.0019126	0.0416801
ORC1	1.05166	0.00191497	0.0416801
RLN3	2.1872	0.00192401	0.0417618
ASPH	1.33815	0.00193659	0.0418427
GATA2	-2.46622	0.00193978	0.0418427
EPCAM	1.78507	0.00194172	0.0418585
SEPP1	1.73276	0.00194561	0.0419163
lnc-HOXB1-1	-1.22986	0.00196554	0.0421365
MRVI1-AS1	1.92862	0.00199345	0.0423948
CD163	1.60061	0.00200402	0.0424895
CLRN2	1.42206	0.00202902	0.0427584
LTB	-1.19945	0.00203785	0.0428406
BASP1P1	1.28136	0.00208607	0.0433579
lnc-NDUFA4-2	1.27544	0.00213853	0.0438513
SH2D1A	-1.01927	0.00214216	0.0438908
ASIC1	-1.60224	0.00215135	0.0440066
ANKRD20A1	-1.23307	0.00215255	0.0440066
P4HA2	1.08754	0.00216835	0.0441308
CXCL6	1.29394	0.00217986	0.0442975
XLOC_l2_009135	-1.19295	0.00218797	0.0444103
KIF14	1.37174	0.00219076	0.0444361
FAR2	1.30372	0.0022246	0.0449192
ROPN1L	1.87234	0.00222827	0.0449475
lnc-RAD23B-1	-1.04835	0.0022331	0.0449585
LOC102724851	-1.45132	0.00226507	0.045235
CX3CR1	-1.85961	0.0022706	0.0452604
TCF7	-1.2012	0.00227156	0.0452604
CATSPERB	-1.27659	0.00227754	0.0453381
TK1	1.07707	0.00232178	0.0459325
CCL18	2.25615	0.00232301	0.0459325
lnc-ZNF438-1	1.13696	0.00233373	0.0460238
lnc-MTIF3-1	2.26087	0.00236907	0.0463844
GPR68	-1.27295	0.00237927	0.0465257
LINC01270	1.16079	0.00238931	0.0465909
XLOC_l2_009136	-1.51281	0.00240117	0.0467306
CBS	2.01608	0.00241555	0.0468656
THSD7A	-1.07593	0.00242953	0.0469648
TEF	-1.06841	0.00243253	0.0469648
STBD1	1.48556	0.00243283	0.0469648
STAB2	1.83284	0.00243698	0.0469667
KLRG1	-1.61844	0.00244359	0.0469841
TPPP3	-1.78578	0.00245017	0.0469841
LOC100131347	-1.16069	0.00245479	0.0469841
lnc-BTBD19-1	1.06497	0.00246977	0.047158
GRAPL	-1.03661	0.00248421	0.0471701
XLOC_l2_001086	-1.41821	0.00249221	0.0472962
HECW2	1.13505	0.002522	0.0475309
ALPL	2.70513	0.00252564	0.0475309
CACNA2D2	-1.43489	0.00253499	0.0475898
SLC5A9	1.41531	0.00254647	0.0475978
LOC102724955	1.22201	0.00254648	0.0475978
LOC100508227	-1.00113	0.00255323	0.0476982
lnc-CXXC11-4	-1.39038	0.00258075	0.0480059
LOC731424	1.53816	0.00259328	0.0480602
TGFBR3	-1.37498	0.00259457	0.0480602
CEACAM3	1.84017	0.00261037	0.0481954
COLGALT2	-1.12302	0.00263351	0.0484382
TTC39C-AS1	-1.97216	0.00263436	0.0484382
lnc-ALPL-1	2.57291	0.00264134	0.0484382
KIFC1	1.11423	0.00264819	0.0484382
FUT7	1.33631	0.00268552	0.0487534
UHRF1	1.00962	0.00271397	0.0490903
DEPDC1B	1.34692	0.00273015	0.0492609
GBP1P1	-1.38627	0.00275286	0.0493568
PRDM5	1.34477	0.00276432	0.0495111
lnc-AC012313.1-1	1.63308	0.00278146	0.0497412
METTL7B	2.54465	0.00279383	0.0497968
TEX36	-1.06625	0.00279482	0.0497968
