# Supplementary material for: Bioinformatics analyses of potential ACLF biological mechanisms and identification of immune-related hub genes and vital miRNAs
Source: Sci Rep. 2022 Aug 18;12:14052. doi: 10.1038/s41598-022-18396-1 (PMC9388648; doi:10.1038/s41598-022-18396-1)
Supplement: Supplementary file 3 — Supplementary Information 3. [file 41598_2022_18396_MOESM3_ESM.xlsx]

## Sheet: Sheet1
Table S3. KEGG enrichment analysis of DEGs in GSE142255
Category	Description	LogP	Log(q-value)	InTerm_InList	Symbols
Down-regulated
KEGG Pathway	Th1 and Th2 cell differentiation	-19.5593	-16.6518	18/98	CD3D,CD3E,CD3G,CD247,CD4,HLA-DMA,HLA-DMB,HLA-DPA1,HLA-DQA1,HLA-DRA,HLA-DRB1,HLA-DRB4,LCK,NFATC2,PRKCQ,STAT4,MAML2,TARP,RORA,CD2,CD5,MS4A1,IL7R,ITGA4,CD6,CD28,CD40LG,ITGB7,SPN,CD226,ICOS,GZMB,PRF1,KLRD1,CD74,HSPA8,KLRC3,KLRC4,FCER1A,BCL2,CCND2,OAS2,PRKACB,TRAF5,ETS1,MYBL1,BIRC3,CCL5,CXCL5,SRSF7,TUBB1,ZNF600
KEGG Pathway	T cell receptor signaling pathway	-14.1765	-12.3104	15/113	CBLB,CD3D,CD3E,CD3G,CD247,CD4,CD28,CD40LG,ITK,LCK,NFATC2,PRKCQ,RASGRP1,ICOS,TARP,CD79A,IL7R,BCL2,TRAF5,CCL5
KEGG Pathway	Measles	-9.68299	-8.23798	13/158	BCL2,CBLB,CCND2,CD3D,CD3E,CD3G,CD28,HSPA8,SH2D1A,OAS2,PRKCQ,SLAMF1,TARP
KEGG Pathway	Natural killer cell mediated cytotoxicity	-6.14717	-4.88321	9/133	CD247,GZMB,KLRC3,KLRD1,LCK,SH2D1A,NFATC2,PRF1,SH2D1B
KEGG Pathway	Chemokine signaling pathway	-4.16306	-3.01152	8/182	CCR3,CCR4,CCR7,CX3CR1,ITK,PRKACB,CCL5,CXCL5,CD4,CD27,CD40LG,IL7R
KEGG Pathway	NF-kappa B signaling pathway	-4.10532	-2.96133	6/95	BIRC3,BCL2,CD40LG,LCK,PRKCQ,TRAF5,CCL5,CXCL5,RPS6KA5,OAS2,GBP4
KEGG Pathway	Ribosome biogenesis in eukaryotes	-2.96122	-1.86672	5/104	SNORD3B-1,WDR75,LOC643802,SNORD3A,SNORD3B-2
KEGG Pathway	Pathways in cancer	-2.87583	-1.79449	12/576	BIRC3,BCL2,CBLB,CCND2,ETS1,IL7R,PRKACB,STAT4,TRAF5,RPS6KA5,RASGRP1,LEF1,NFATC2,RORA
KEGG Pathway	Apoptosis	-2.42431	-1.37424	5/138	BIRC3,BCL2,CTSW,GZMB,PRF1,CCND2,CCR7,ITGB7,BCL11B
Up-regulated
KEGG Pathway	Starch and sucrose metabolism	-5.86204	-2.95463	5/36	GYG1,HK3,PYGL,MGAM,MGAM2
KEGG Pathway	Hematopoietic cell lineage	-5.54647	-2.94009	7/114	CR1,FCGR1A,FCGR1B,FLT3,IL1R1,ITGAM,IL1R2,BCL2A1,GADD45A,HPGD,MMP9,RNASE3
KEGG Pathway	MAPK signaling pathway	-5.01808	-2.77765	10/320	MAPK14,GADD45A,FLT3,HGF,IL1R1,IL1RAP,MAP2K6,RNASE3,IL1R2,MKNK1,FCGR1A,SOCS3,LILRA5,MEF2A,MMP9,FCER1G,CLEC4E,CLEC4D,IL18R1,AGFG1,SORT1,IRAK3
KEGG Pathway	Legionellosis	-4.93258	-2.77765	5/55	CR1,ITGAM,NAIP,TLR5,NLRC4,MAPK14,FCER1G,FCGR1A,RNASE3,CLEC4E,C3AR1,VSIG4
KEGG Pathway	Fatty acid biosynthesis	-4.38013	-2.51412	3/13	ACSL1,ACSL4,OLAH,SOCS3
KEGG Pathway	Amoebiasis	-3.76444	-2.1123	5/96	ARG1,SERPINB1,IL1R1,ITGAM,IL1R2
KEGG Pathway	Insulin signaling pathway	-3.70792	-2.07927	6/155	HK3,PPP1R3D,PYGL,RNASE3,MKNK1,SOCS3
KEGG Pathway	Staphylococcus aureus infection	-3.6275	-2.03352	4/56	C3AR1,FCAR,FCGR1A,ITGAM,ATP6V1C1,THBS1
KEGG Pathway	Rap1 signaling pathway	-3.61871	-2.03352	7/228	MAPK14,HGF,ITGAM,MAP2K6,RNASE3,THBS1,SIPA1L2,MMP9,CR1
KEGG Pathway	Cytokine-cytokine receptor interaction	-3.38573	-1.89663	8/328	FLT3,HGF,IL1R1,IL1RAP,IL1R2,IL18RAP,IL18R1,IL1RL1,TLR5
KEGG Pathway	Fructose and mannose metabolism	-3.13381	-1.71776	3/33	HK3,PFKFB2,PFKFB3
KEGG Pathway	Central carbon metabolism in cancer	-2.06573	-0.929166	3/78	FLT3,HK3,RNASE3
