# Supplementary material for: Bioinformatics analyses of potential ACLF biological mechanisms and identification of immune-related hub genes and vital miRNAs
Source: Sci Rep. 2022 Aug 18;12:14052. doi: 10.1038/s41598-022-18396-1 (PMC9388648; doi:10.1038/s41598-022-18396-1)
Supplement: Supplementary file 4 — Supplementary Information 4. [file 41598_2022_18396_MOESM4_ESM.xlsx]

## Sheet: Sheet1
Table S4. GO and KEGG enrichment analysis of PPI network
Category	Description	LogP	Log(q-value)	InTerm_InList	Symbols
GO Biological Processes	adaptive immune response	-40.5652	-36.3681	63/730	ARG1,CEACAM1,BMX,CAMK4,CD3D,CD3E,CD3G,CD4,CD6,CD27,CD28,CD40LG,CD74,CX3CR1,GPR183,ADGRE1,FCER1G,HLA-DMA,HLA-DMB,HLA-DPA1,HLA-DQA1,HLA-DRA,HLA-DRB1,HLA-DRB4,IGHM,IL1R1,IL7R,ITK,KLRD1,SH2D1A,PRF1,PRKCQ,RORA,SLAMF1,SPN,TRGV2,TRGV8,TXK,SKAP1,IL18R1,IL1RL1,TRDJ1,TRBV19,TRAV41,TRAV14DV4,TRAV13-2,TRAV13-1,TRAV12-2,TRAV12-1,TRAV8-3,TRAV4,TRAV1-2,TRAT1,LEF1,LAX1,RNF125,ENTPD7,SAMSN1,SLAMF6,SH2D1B,BTLA,CLE…
GO Biological Processes	T cell activation	-33.3842	-29.4881	48/484	ARG1,BCL2,CEACAM1,ZFP36L2,CAMK4,CBLB,CD2,CD3D,CD3E,CD3G,CD4,CD5,CD6,CD27,CD28,CD40LG,CD74,CCR7,DPP4,GPR183,FCER1G,GPR18,HLA-DMA,HLA-DMB,HLA-DPA1,HLA-DQA1,HLA-DRA,HLA-DRB1,HLA-DRB4,IL7R,ITK,LCK,PRKCQ,RORA,CCL5,SLAMF1,SPN,IL18R1,VNN1,TESPA1,RASGRP1,ICOS,LEF1,LAX1,ENTPD7,BCL11B,SLAMF6,THEMIS,IGHM,ITGA4,NFATC2,PRF1,ITM2A,IKZF3,DOCK10,SAMSN1,FCRL3,ITGAM,MMP8,PLSCR1,TXK,CST7,IL1RL1,CD177,CLEC4D,LILRA5,…
GO Biological Processes	positive regulation of immune response	-25.7987	-22.5558	44/576	ARG1,BCL2,CEACAM1,BMX,CBLB,CD3E,CD4,CD28,CD74,CCR7,FCER1G,HLA-DMB,HLA-DRA,HLA-DRB1,IGHM,IL1R1,ITGAM,ITK,KLRD1,LCK,SH2D1A,NFATC2,PLSCR1,PRKCH,PRKCQ,RPS19,CCL5,SLAMF1,TXK,SKAP1,IL18RAP,IL18R1,TESPA1,RASGRP1,TRAT1,LAX1,CD177,NLRC4,SLAMF6,FCRL3,SH2D1B,PYHIN1,GCSAM,THEMIS,BTLA,BIRC3,MAP2K6,IRAK3,RNF125
GO Biological Processes	regulation of cytokine production	-19.2828	-16.4659	43/799	ABCD2,ARG1,CEACAM1,CAMK4,CD2,CD3E,CD4,CD6,CD28,CD40LG,CD74,CHI3L1,CCR7,CX3CR1,SERPINB1,FCER1G,GPR18,HGF,HLA-DPA1,HLA-DRB1,IL1R1,IL1RAP,ITK,MMP8,OAS2,PRKCQ,RORA,SLAMF1,SPN,TXK,IL1R2,IL18R1,IL1RL1,RPS6KA5,RASGRP1,CD96,IRAK3,LEF1,RNF125,NLRC4,SLAMF6,PYHIN1,LILRA5
GO Biological Processes	leukocyte activation involved in immune response	-16.4472	-13.7125	25/276	ANXA3,CEACAM1,CD28,CD40LG,CD74,CX3CR1,GPR183,FCER1G,HLA-DMB,HLA-DRA,HLA-DRB1,ITGAM,PTGDR,RORA,SLAMF1,SPN,IL18R1,ITM2A,RASGRP1,LEF1,DOCK10,ENTPD7,CD177,SLAMF6,SH2D1B,BCL2,CBLB,CD3E,GPR18,ITK,PRKCQ,BCL11B,IL1R1,IL1RL1
GO Biological Processes	regulation of immune effector process	-15.262	-12.6212	26/341	ARG1,CEACAM1,CAMK4,CD28,CD40LG,CD74,CX3CR1,HLA-DMB,HLA-DRA,HLA-DRB1,IL1R1,IL7R,ITGAM,KLRD1,SH2D1A,RPS19,SLAMF1,IL18RAP,IL18R1,RASGRP1,CD96,IRAK3,CD177,SLAMF6,FCRL3,SH2D1B,BIRC3,CCR7,ETS1,HGF,MMP8,MMP9,PLSCR1,RORA,CCL5,TXK,CST7,SOCS3,IL1RL1,NR1D2,RNF125,NLRC4,PYHIN1,LILRA5,GZMB,PRF1,CCR4,GNLY
GO Biological Processes	T cell differentiation in thymus	-13.8361	-11.2301	14/75	BCL2,ZFP36L2,CAMK4,CD3D,CD3E,CD3G,CD28,CD74,CCR7,IL7R,VNN1,TESPA1,RASGRP1,BCL11B,CD4,SPN,SLAMF6,THEMIS
GO Biological Processes	myeloid leukocyte activation	-13.0931	-10.5193	20/225	ANXA3,CAMK4,CD2,CD74,CX3CR1,FCER1G,ITGAM,MMP8,PLSCR1,PTGDR,RORA,CCL5,SLAMF1,CST7,ADAM9,IL18RAP,IL1RL1,RASGRP1,CD177,CLEC4D
GO Biological Processes	cytokine-mediated signaling pathway	-11.956	-9.46648	26/472	BIRC3,ARG1,CEACAM1,CD4,CD74,CCR3,CCR4,CCR7,CX3CR1,FCER1G,IL1R1,IL1RAP,IL7R,OAS2,CCL5,STAT4,TRAF5,TXK,UGCG,IL1R2,IL18RAP,IL18R1,IL1RL1,RPS6KA5,IRAK3,LILRA5,CD40LG,PRKCH,PRKCQ,NLRC4,ANXA3,SGK1
GO Biological Processes	cellular defense response	-11.4321	-8.95933	11/54	CCR3,CX3CR1,ITK,KLRC3,SH2D1A,PRF1,SPN,FCMR,KLRG1,GNLY,TRAT1
GO Biological Processes	response to bacterium	-10.9484	-8.51476	31/748	ANXA3,ARG1,CD4,CD6,CCR4,CCR7,CX3CR1,FCER1G,FKBP5,GZMA,HLA-DRB1,HP,HPGD,IGHM,IL7R,OAS2,RNASE3,RPS19,CCL5,SPN,ADAM9,CD96,GNLY,IRAK3,IKZF3,TRAV13-2,TRAV13-1,TRAV4,TRAV1-2,NLRC4,LRG1
GO Biological Processes	negative regulation of immune system process	-10.3117	-7.94075	23/433	ARG1,CEACAM1,CBLB,CD74,CX3CR1,DPP4,GPR18,HLA-DRB1,IL7R,KLRD1,SH2D1A,RPS19,SLAMF1,SPN,CST7,IL1RL1,CD96,IRAK3,LAX1,RNF125,SAMSN1,FCRL3,GCSAM,ABCD2,CCR7,SERPINB1,HGF,MMP8,IL1R2,RPS6KA5,LEF1,LILRA5,RORA,SOCS3,NR1D2
GO Biological Processes	regulation of lymphocyte differentiation	-9.76655	-7.47258	15/174	ZFP36L2,CAMK4,CD2,CD27,CD28,CD74,HLA-DRA,HLA-DRB1,IL7R,VNN1,TESPA1,RASGRP1,IKZF3,LEF1,FCRL3,CEACAM1,CD4,ETS1,GPR171
GO Biological Processes	regulation of adaptive immune response	-9.45797	-7.19033	15/183	ARG1,CEACAM1,CD4,CD28,HLA-DRA,HLA-DRB1,IL1R1,IL7R,KLRD1,PRKCQ,SLAMF1,SKAP1,IL18R1,IL1RL1,SAMSN1,PRF1,CAMK4,CD40LG,CD74,CD96,IRAK3,FCRL3
GO Biological Processes	interleukin-4 production	-9.11348	-6.87547	8/33	CD3E,CD28,CD40LG,FCER1G,HLA-DRB1,IL1RAP,PRKCQ,LEF1,CD5,CCR7,DPP4,LCK,ICOS,HGF,MMP8,LILRA5,BCL11B
GO Biological Processes	B cell activation	-9.09882	-6.86555	19/334	BCL2,ZFP36L2,CD27,CD28,CD40LG,CD74,GPR183,IGHM,IL7R,ITGA4,NFATC2,ITM2A,RASGRP1,IKZF3,LEF1,LAX1,DOCK10,SAMSN1,FCRL3
GO Biological Processes	leukocyte migration	-8.32812	-6.13106	19/372	CD74,CCR7,CX3CR1,DPP4,GPR183,FCER1G,GPR15,GPR18,IL1R1,ITGA4,ITGB7,LCK,MMP9,RPS19,CCL5,SLAMF1,SPN,CD177,GCSAM,ETS1,ANXA3,BCL2,HGF,ADAM9,LEF1,CCR4
GO Biological Processes	cell-cell adhesion mediated by integrin	-8.24603	-6.05757	6/16	CD3E,DPP4,ITGA4,CCL5,SKAP1,ADAM9,ITGB7,BCL2,CCR7,CD96
GO Biological Processes	negative regulation of immune effector process	-6.91975	-4.8196	10/110	ARG1,CEACAM1,CX3CR1,IL7R,KLRD1,RPS19,SLAMF1,CD96,IRAK3,FCRL3,HLA-DRB1,IL1RL1,RNF125,SAMSN1,HLA-DRA,PRF1
GO Biological Processes	regulation of inflammatory response	-6.54099	-4.46779	17/389	BIRC3,CD28,CCR7,ETS1,HGF,HLA-DRB1,IL1R1,MMP8,MMP9,RORA,RPS19,CCL5,CST7,SOCS3,IL1RL1,NR1D2,LILRA5
GO Molecular Functions	immune receptor activity	-17.3637	-13.6909	20/136	CD4,CD74,CCR3,CCR4,CCR7,CX3CR1,FCER1G,HLA-DPA1,HLA-DQA1,HLA-DRA,HLA-DRB1,IL1R1,IL1RAP,IL7R,KLRD1,IL1R2,IL18RAP,IL18R1,IL1RL1,KLRF1,ITGA4,TGFBR3
GO Molecular Functions	MHC protein complex binding	-10.0244	-6.8287	8/26	CD4,CD74,HLA-DMA,HLA-DMB,HLA-DRA,HLA-DRB1,HSPA8,KLRD1,LCK,PLSCR1
GO Molecular Functions	interleukin-1 receptor activity	-8.76804	-5.79418	5/7	IL1R1,IL1RAP,IL1R2,IL18R1,IL1RL1,IL18RAP,CHI3L1,MGAM,ACER3
GO Molecular Functions	T cell receptor binding	-7.43944	-4.61171	5/11	CD3E,CD3G,HLA-DRA,HLA-DRB1,LCK,TRAT1
GO Molecular Functions	MHC class II receptor activity	-5.76125	-3.1676	4/10	HLA-DPA1,HLA-DQA1,HLA-DRA,HLA-DRB1,IGHM,IL7R,ITGA4,KLRD1,SLAMF1
GO Molecular Functions	carbohydrate binding	-4.88759	-2.3287	12/267	CHI3L1,HK3,HLA-DRA,HLA-DRB1,KLRB1,KLRC3,KLRD1,MGAM,KLRG1,CLEC2D,KLRF1,CLEC4D
GO Molecular Functions	kinase binding	-4.38887	-1.94553	20/740	CEACAM1,CBLB,CCND2,CD2,CD3E,CD4,CD28,GADD45A,LCK,NELL2,PFKFB2,MAP2K6,RPS19,SKAP1,ADAM9,KIF1B,TRAT1,LAX1,FCRL3,GCSAM
GO Molecular Functions	serine-type endopeptidase activity	-4.34782	-1.93025	9/170	DPP4,GZMH,GZMA,GZMB,GZMK,HGF,HP,MMP8,MMP9,CTSW,ADAM9,USP28
GO Molecular Functions	immunoglobulin binding	-4.10358	-1.77316	4/24	CD4,FCAR,FCER1A,FCER1G
GO Molecular Functions	coreceptor activity	-3.99784	-1.73854	5/48	CD4,CD28,GPR15,ITGA4,TGFBR3,DPP4,ITGB7,PLSCR1,SLAMF1
GO Molecular Functions	protease binding	-3.5242	-1.34272	7/131	BCL2,CD28,DPP4,IL1R1,ATP9A,CD177,NLRC4
GO Molecular Functions	phosphotransferase activity, alcohol group as acceptor	-3.41113	-1.26505	17/681	BMX,CAMK4,HK3,ITK,LCK,PFKFB2,PFKFB3,PRKACB,PRKCH,PRKCQ,MAP2K6,CCL5,SGK1,TGFBR3,TXK,RPS6KA5,IRAK3
GO Molecular Functions	SH2 domain binding	-3.30808	-1.17931	4/38	LCK,SLAMF1,SKAP1,LAX1,BCL2,CEACAM1,NFATC2,RCAN3,FCRL3
GO Molecular Functions	phosphotyrosine residue binding	-3.06325	-0.946716	4/44	CBLB,LCK,SOCS3,SAMSN1
GO Molecular Functions	carbohydrate kinase activity	-2.97759	-0.895819	3/21	HK3,PFKFB2,PFKFB3
GO Molecular Functions	calcium-dependent protein serine/threonine kinase activity	-2.85944	-0.799386	3/23	CAMK4,PRKCH,PRKCQ
GO Molecular Functions	SH3 domain binding	-2.79895	-0.769565	6/128	CBLB,CD3E,PLSCR1,SKAP1,ADAM9,ENKUR,BCL2,ETS2,HSPA8,LCK,SRSF7,SLAMF1,TGFBR3,LEF1,LAX1
GO Molecular Functions	growth factor binding	-2.63387	-0.623792	6/138	IL1R1,RPS19,SORT1,TGFBR3,IL1R2,FGFBP2
GO Molecular Functions	protein homodimerization activity	-2.61782	-0.617084	15/669	ABCD2,BCL2,CEACAM1,CD4,GADD45A,DPP4,GYG1,GZMA,CCL5,TPST1,CST7,IRAK3,IKZF3,NLRC4,GIMAP7
GO Molecular Functions	integrin binding	-2.57192	-0.580328	6/142	CD40LG,ITGA4,ITGAM,ITGB7,ADAM9,CD177
GO Cellular Components	side of membrane	-20.8485	-17.5672	40/613	CA4,CD2,CD3D,CD3E,CD3G,CD4,CD5,CD6,CD27,CD28,CD40LG,CD74,CCR3,CCR4,CCR7,CX3CR1,FCER1G,HLA-DPA1,HLA-DQA1,HLA-DRA,HLA-DRB1,HLA-DRB4,HSPA8,IGHM,IL1R1,IL7R,ITGAM,LCK,RPS28,RPS29,SPN,TRGV2,TRGV8,TGFBR3,TRAF5,ADAM9,IL1RL1,ESYT1,CLEC2D,SLC38A1
GO Cellular Components	plasma membrane protein complex	-18.6093	-15.6291	40/708	CEACAM1,CD3D,CD3E,CD3G,CD4,CD6,CD74,FCER1G,HLA-DMA,HLA-DMB,HLA-DPA1,HLA-DQA1,HLA-DRA,HLA-DRB1,HLA-DRB4,ITGA4,ITGAM,ITGB7,KCNA3,KCNE1,KCNMA1,TRGV2,TRGV8,TGFBR3,TRAF5,SKAP1,IL18RAP,IL18R1,TRDJ1,TRBV19,TRAV41,TRAV14DV4,TRAV13-2,TRAV13-1,TRAV12-2,TRAV12-1,TRAV8-3,TRAV4,TRAV1-2,TRAT1,KLRD1,GPR84
GO Cellular Components	MHC class II protein complex	-12.0721	-9.63597	8/16	CD74,HLA-DMA,HLA-DMB,HLA-DPA1,HLA-DQA1,HLA-DRA,HLA-DRB1,HLA-DRB4,CD3D,CD3G,CD4,HSPA8,IL7R,ARG1,ATP6V1C1,CTSW,DPP4,GYG1,KCNE1,PRF1,RNASE3,SORT1,CST7,VNN1,GNLY,RETN,ELAPOR1,DHRS9,ESYT1,HACD3,ACER3,TPST1,CSGALNACT2,ZDHHC20,CA4,ATP9A,ATP8B2,ANXA3,ENTPD7,HP,CEACAM1,UGCG,RASGRP1,GCNT4,RNF125,ZDHHC19,ST6GALNAC3,SEPTIN1,KIF1B
GO Cellular Components	specific granule	-11.3401	-8.96193	16/160	ANXA3,ARG1,CEACAM1,CHI3L1,FCAR,HP,ITGAM,MMP8,TCN1,CRISP3,GPR84,RETN,CD177,LRG1,MCEMP1,CLEC4D,FCER1G,MMP9,MGAM,CYSTM1,CA4,CD3D,CD3G,CD4,CD74,GPR18,HLA-DPA1,HLA-DQA1,HLA-DRA,HLA-DRB1,HLA-DRB4,HSPA8,IL7R,SORT1,VNN1,KIF1B,ENTPD7
GO Cellular Components	immunological synapse	-11.2719	-8.94484	10/41	CD3E,CD6,CD28,GZMA,GZMB,HLA-DRA,HLA-DRB1,LCK,PRKCQ,SKAP1
GO Cellular Components	specific granule lumen	-6.82011	-4.74297	8/62	ARG1,CHI3L1,HP,MMP8,TCN1,CRISP3,RETN,LRG1,CTSW,SERPINB1,GYG1,HGF,HK3,HSPA8,RNASE3,MMP9,CD74
GO Cellular Components	alpha-beta T cell receptor complex	-5.97978	-4.09646	4/9	CD3D,CD3E,CD3G,TRBV19
GO Cellular Components	membrane raft	-5.39528	-3.60538	14/325	CBLB,CD2,CD4,DPP4,ITGAM,KCNA3,KCNE1,KCNMA1,LCK,LDHB,PLSCR1,SKAP1,LAX1,CD177
GO Cellular Components	ficolin-1-rich granule	-4.06422	-2.4062	9/185	FCAR,FCER1G,GYG1,HK3,HSPA8,MMP9,MGAM,LRG1,CLEC4D
GO Cellular Components	protein complex involved in cell adhesion	-3.39947	-1.81718	4/36	CD28,ITGA4,ITGAM,ITGB7
GO Cellular Components	cytosolic small ribosomal subunit	-2.98989	-1.42464	4/46	RPS5,RPS19,RPS28,RPS29,DPP4,HSPA8,ITGA4,ITGB7,ADAM9,IL1RL1,HACD3
GO Cellular Components	integral component of Golgi membrane	-2.53425	-1.01642	4/61	TPST1,ACER3,CSGALNACT2,ZDHHC20
KEGG Pathway	Hematopoietic cell lineage	-17.5601	-14.9619	18/97	CD2,CD3D,CD3E,CD3G,CD4,CD5,HLA-DMA,HLA-DMB,HLA-DPA1,HLA-DQA1,HLA-DRA,HLA-DRB1,HLA-DRB4,IL1R1,IL7R,ITGA4,ITGAM,IL1R2,IL1RAP,LCK,NFATC2,PRKCQ,RORA,TARP,STAT4,MAML2,CD40LG,FCER1A,FCER1G,RNASE3,CD28,ITGB7,ICOS,GZMB,PRF1,CD6,SPN,KLRD1,CD74,HSPA8,KLRC3,KLRC4,CCND2,ETS1,ETS2,MYBL1,PRKACB,BCL2,GADD45A,OAS2,MAP2K6,TRAF5,IL18RAP,IL18R1,BIRC3,AGFG1,CCL5,SOCS3,FCAR,ATP6V1C1,SRSF7
KEGG Pathway	T cell receptor signaling pathway	-10.6073	-9.13937	13/103	CBLB,CD3D,CD3E,CD3G,CD4,CD28,CD40LG,ITK,LCK,NFATC2,PRKCQ,RASGRP1,ICOS,IL7R
KEGG Pathway	Measles	-8.27425	-6.91905	13/158	BCL2,CBLB,CCND2,CD3D,CD3E,CD3G,CD28,HSPA8,SH2D1A,OAS2,PRKCQ,SLAMF1,TARP,CCL5
KEGG Pathway	Cytokine-cytokine receptor interaction	-6.3428	-5.13372	14/270	CD27,CD40LG,CCR3,CCR4,CCR7,CX3CR1,HGF,IL1R1,IL1RAP,IL7R,CCL5,IL1R2,IL18RAP,IL18R1,ITK,PRKACB
KEGG Pathway	Transcriptional misregulation in cancer	-5.26657	-4.09158	11/204	BIRC3,CCND2,CCR7,GADD45A,GZMB,HPGD,ITGAM,ITGB7,MMP9,IL1R2,BCL11B
KEGG Pathway	Natural killer cell mediated cytotoxicity	-5.19883	-4.06298	9/133	FCER1G,GZMB,KLRC3,KLRD1,LCK,SH2D1A,NFATC2,PRF1,SH2D1B
KEGG Pathway	TNF signaling pathway	-4.96942	-3.84099	8/108	BIRC3,MMP9,MAP2K6,CCL5,TRAF5,IL18R1,SOCS3,RPS6KA5
KEGG Pathway	NF-kappa B signaling pathway	-4.40026	-3.28632	7/95	BIRC3,BCL2,CD40LG,IL1R1,LCK,PRKCQ,TRAF5,OAS2,CCL5,NLRC4,CARD6
KEGG Pathway	Osteoclast differentiation	-3.54449	-2.4514	7/130	CAMK4,IL1R1,LCK,NFATC2,MAP2K6,SOCS3,LILRA5
KEGG Pathway	Amoebiasis	-3.45458	-2.36822	6/96	ARG1,SERPINB1,IL1R1,ITGAM,PRKACB,IL1R2,IL1RAP,PRKCH,PRKCQ,MAP2K6,GADD45A,HSPA8,RPS6KA5,RASGRP1
KEGG Pathway	Apoptosis	-2.63387	-1.60383	6/138	BIRC3,BCL2,CTSW,GADD45A,GZMB,PRF1
KEGG Pathway	Estrogen signaling pathway	-2.51211	-1.4879	6/146	BCL2,FKBP5,HSPA8,MMP9,PRKACB,RNASE3,NFATC2,MAP2K6,STAT4
KEGG Pathway	Fructose and mannose metabolism	-2.40177	-1.40559	3/33	HK3,PFKFB2,PFKFB3,GYG1,MGAM
KEGG Pathway	Leukocyte transendothelial migration	-2.28923	-1.31424	5/114	ITGA4,ITGAM,ITK,MMP9,TXK
KEGG Pathway	Pathways in cancer	-2.26192	-1.29206	10/395	BIRC3,BCL2,CBLB,ETS1,HGF,MMP9,PRKACB,TRAF5,RASGRP1,LEF1
KEGG Pathway	Neurotrophin signaling pathway	-2.21124	-1.25149	5/119	BCL2,CAMK4,SORT1,RPS6KA5,IRAK3
